# Supplementary material for: Cytidine deaminase deficiency in tumor cells is associated with sensitivity to a naphthol derivative and a decrease in oncometabolite levels
Source: Cell Mol Life Sci. 2022 Aug 4;79(8):465. doi: 10.1007/s00018-022-04487-9 (PMC9352748; doi:10.1007/s00018-022-04487-9)
Supplement: Supplementary file 1 — Supplementary file1 (XLSX 176 KB) [file 18_2022_4487_MOESM1_ESM.xlsx]

## Sheet: OrigScale
												GROUP NAME	HeLaV(CDA) NT	HeLaV(CDA) NT	HeLaV(CDA) NT	HeLaV(CDA) NT	HeLaV(CDA) NT	HeLashCDA NT	HeLashCDA NT	HeLashCDA NT	HeLashCDA NT	HeLashCDA NT	HeLaV(CDA) + X55	HeLaV(CDA) + X55	HeLaV(CDA) + X55	HeLaV(CDA) + X55	HeLaV(CDA) + X55	HeLashCDA + X55	HeLashCDA + X55	HeLashCDA + X55	HeLashCDA + X55	HeLashCDA + X55
												SAMPLE NAME	INCU-00206	INCU-00207	INCU-00208	INCU-00209	INCU-00210	INCU-00211	INCU-00212	INCU-00213	INCU-00214	INCU-00215	INCU-00216	INCU-00217	INCU-00218	INCU-00219	INCU-00220	INCU-00221	INCU-00222	INCU-00223	INCU-00224	INCU-00225
												CLIENT IDENTIFIER	HeLaV_CDA_NT_1	HeLaV_CDA_NT_2	HeLaV_CDA_NT_3	HeLaV_CDA_NT_4	HeLaV_CDA_NT_5	HeLash_CDA_NT_1	HeLash_CDA_NT_2	HeLash_CDA_NT_3	HeLash_CDA_NT_4	HeLash_CDA_NT_5	HeLaV_CDA_X55_1	HeLaV_CDA_X55_2	HeLaV_CDA_X55_3	HeLaV_CDA_X55_4	HeLaV_CDA_X55_5	HeLash_CDA_X55_1	HeLash_CDA_X55_2	HeLash_CDA_X55_3	HeLash_CDA_X55_4	HeLash_CDA_X55_5
												SAMPLE ID	2577922	2577905	2577931	2577921	2577903	2577936	2577913	2577906	2577916	2577924	2577912	2577915	2577923	2577925	2577934	2577919	2577908	2577907	2577930	2577904
												PARENT SAMPLE ID	2471957	2471958	2471959	2471960	2471961	2471962	2471963	2471964	2471965	2471966	2471967	2471968	2471969	2471970	2471971	2471972	2471973	2471974	2471975	2471976
												BRADFORD PROTEIN	23.422	20.08	17.581	10.728	18.558	19.98	22.034	19.967	18.741	21.119	22.364	21.752	18.078	20.78	18.173	21.354	14.119	10.216	16.528	13.452
												TREATMENT	UT	UT	UT	UT	UT	UT	UT	UT	UT	UT	X55	X55	X55	X55	X55	X55	X55	X55	X55	X55
PATHWAY SORTORDER	BIOCHEMICAL	SUPER PATHWAY	SUB PATHWAY	COMP ID	PLATFORM	CHEMICAL ID	RI	MASS	CAS	PUBCHEM	KEGG	Group HMDB	HeLa-Ctrl	HeLa-Ctrl	HeLa-Ctrl	HeLa-Ctrl	HeLa-Ctrl	HeLa-shCDA	HeLa-shCDA	HeLa-shCDA	HeLa-shCDA	HeLa-shCDA	HeLa-Ctrl +X55	HeLa-Ctrl +X55	HeLa-Ctrl +X55	HeLa-Ctrl +X55	HeLa-Ctrl +X55	HeLa-shCDA +X55	HeLa-shCDA +X55	HeLa-shCDA +X55	HeLa-shCDA +X55	HeLa-shCDA +X55
1720	1-(1-enyl-oleoyl)-GPE (P-18:1)*	Lipid	Lysoplasmalogen	44621	LC/MS Pos Late	100005372	1566	464.314					600621	444124	542879	884260	542671	586437	746156	600255	466818	513015	557073	697480	491242	485708	515856	714279	525178	359307	503291	660727
1708	1-(1-enyl-palmitoyl)-2-arachidonoyl-GPC (P-16:0/20:4)*	Lipid	Plasmalogen	52689	LC/MS Pos Late	100009014	2154	766.575					3377810	3705599	3102430	4328900	3316336	2766968	3530637	3025597	2609937	3595063	4560905	5913789	3848742	4579626	3458540	9978256	6616428	6731569	10442306	9628711
1702	1-(1-enyl-palmitoyl)-2-arachidonoyl-GPE (P-16:0/20:4)*	Lipid	Plasmalogen	52673	LC/MS Pos Late	100009002	2270	724.528					56245076	50584956	47317376	67499816	49120832	56688072	61125684	63093088	51391200	57801020	59756608	66463396	62970568	56621100	54237468	71480536	53717224	48819372	65348024	72658728
1709	1-(1-enyl-palmitoyl)-2-linoleoyl-GPC (P-16:0/18:2)*	Lipid	Plasmalogen	52682	LC/MS Pos Late	100009009	2226	742.575					9309369	7596725	7894145	10470423	8277883	7265962	8050967	8172481	5953443	6369505	10886520	9596776	11031179	9641919	8.12348e+06	10710888	6898291	5409895	7.67935e+06	9374643
1699	1-(1-enyl-palmitoyl)-2-linoleoyl-GPE (P-16:0/18:2)*	Lipid	Plasmalogen	52677	LC/MS Pos Late	100009069	2351	700.528					4042951	3790112	1790471	2181135	1.90181e+06	662584	2.87381e+06	2765115	2547449	2318940	4337350	2682203	1908441	2554887	1485542	3294452	1098279	2486080	1346624	3.17332e+06
1704	1-(1-enyl-palmitoyl)-2-oleoyl-GPC (P-16:0/18:1)*	Lipid	Plasmalogen	52478	LC/MS Pos Late	100009007	2443	744.59					88872752	77174160	79423752	99885248	82330208	75852104	83633608	77747856	64971004	69377432	93924640	94012872	100618904	87518008	81969616	92051184	65311632	55409940	70351408	86643528
1698	1-(1-enyl-palmitoyl)-2-oleoyl-GPE (P-16:0/18:1)*	Lipid	Plasmalogen	52477	LC/MS Pos Late	100009005	2600	702.543					58963364	64007504	54419656	68367040	58751212	46106672	55779964	54001012	45504564	53290108	64441332	79027016	62619264	61310484	58704400	74085848	56651640	47367432	64580188	75986536
1701	1-(1-enyl-palmitoyl)-2-palmitoleoyl-GPC (P-16:0/16:1)*	Lipid	Plasmalogen	52713	LC/MS Pos Late	100009160	2218	716.559					25103528	21670530	22757886	31109814	20582478	26089204	30222044	28372520	21811684	24240086	26303900	28873384	28620136	24669018	22230856	35652500	21522128	17636232	24292296	28552106
1700	1-(1-enyl-palmitoyl)-2-palmitoyl-GPC (P-16:0/16:0)*	Lipid	Plasmalogen	52716	LC/MS Pos Late	100009162	2454	718.575		11146967			42936608	41247504	43499368	48489520	45547576	49492828	61012360	54726680	46295060	54450476	51150512	54038508	53969588	46795992	42691988	76669432	56090048	44480856	61293488	76012136
1717	1-(1-enyl-palmitoyl)-GPC (P-16:0)*	Lipid	Lysoplasmalogen	52474	LC/MS Pos Late	100002875	1547	480.345		10917802			893200	716263	817109	1107809	773152	856607	994013	1046281	723207	834609	1017514	1060223	987319	909667	823293	1412361	840250	786081	975705	1424661
1718	1-(1-enyl-palmitoyl)-GPE (P-16:0)*	Lipid	Lysoplasmalogen	39270	LC/MS Polar	100003000	900	436.283					1087296	778284	925932	1.35344e+06	917797	1128321	1.38994e+06	1.25844e+06	1046370	1033646	1158245	1281789	1220007	903121	928624	1383655	748082	776626	904465	1191687
1712	1-(1-enyl-stearoyl)-2-arachidonoyl-GPE (P-18:0/20:4)*	Lipid	Plasmalogen	52475	LC/MS Pos Late	100008999	2511	752.559		9547058		HMDB05779	12623769	12245258	11148479	16132100	12827008	16422100	19335968	18306328	16100978	21041860	15824814	20517188	15497623	15282058	15002684	23813630	22320926	18510852	24136832	28111106
1707	1-(1-enyl-stearoyl)-2-linoleoyl-GPE (P-18:0/18:2)*	Lipid	Plasmalogen	52748	LC/MS Pos Late	100009225	2633	728.559					10969408	9579408	9724520	18144494	10698335	15380921	17075828	18695404	16444016	15493419	10460886	10656758	11796874	11923456	11014284	15474659	12665177	9875466	16725964	18881868
1706	1-(1-enyl-stearoyl)-2-oleoyl-GPE (P-18:0/18:1)	Lipid	Plasmalogen	52614	LC/MS Pos Late	100008919	2950	730.575	144371-68-6				23678278	24728860	21252576	28573492	23572572	23011796	29903218	27004964	23131964	31067890	24723284	28653234	26684892	24214444	26930256	40065104	31032584	26810120	36057968	44647432
1722	1-(1-enyl-stearoyl)-GPE (P-18:0)*	Lipid	Lysoplasmalogen	39271	LC/MS Polar	100003001	890	464.315					183666	157694	199084	251158	212940	242351	339587	231580	246103	261534	204890	207743	217098	239740	191231	439200	289710	257903	343146	414564
1541	1,2-dilinoleoyl-GPC (18:2/18:2)	Lipid	Phospholipid Metabolism	52603	LC/MS Pos Late	100008903	2006	782.569	998-06-1	5288075			5209736	4617885	4053769	6612272	4067340	4985349	5615874	5910138	4303027	5046504	5441540	6732509	5404059	4022047	4203117	5344001	3573844	3077480	4604908	6102806
1482	1,2-dioleoyl-GPC (18:1/18:1)*	Lipid	Phospholipid Metabolism	52457	LC/MS Pos Late	100008905	2346	786.601	4235-95-4	10350317			597826944	522114080	520344960	734854528	531664096	606580224	591374656	617430720	528960160	528681376	586755456	629457472	595619520	517392672	516417536	525044480	395035392	321370784	446193408	508751680
1525	1,2-dioleoyl-GPE (18:1/18:1)	Lipid	Phospholipid Metabolism	52609	LC/MS Pos Late	100008906	2485	744.554	4004-05-01	9546757			170166784	165413632	151219360	211514656	152717648	152644240	166695952	161650016	137231344	144033408	186251680	204887968	188148592	162749408	162717744	177232480	131889728	107329576	149763680	169664288
1521	1,2-dioleoyl-GPG (18:1/18:1)	Lipid	Phospholipid Metabolism	19142	LC/MS Polar	1541	715	773.534	67254-28-8	11846228			1548939	1183442	1.40527e+06	1.5837e+06	1458865	1.89114e+06	1971783	2431776	1.84118e+06	1686043	1538286	1232243	1.61905e+06	1383224	1399671	1816980	1316156	1208039	1383899	1.4593e+06
1522	1,2-dioleoyl-GPI (18:1/18:1)	Lipid	Phospholipid Metabolism	52619	LC/MS Polar	100008908	913	861.55					4602983	5471947	4575941	4583558	5222650	4830863	4729816	4502244	4586511	3929800	5910024	4.1896e+06	4988553	4876128	5290985	3880055	3957937	4236983	3844270	3407476
1530	1,2-dioleoyl-GPS (18:1/18:1)	Lipid	Phospholipid Metabolism	19191	LC/MS Polar	1533	909	786.529	6811-55-8	6438639			2171992	2642727	2299761	2585480	2327727	3987924	3564082	3410592	3.72601e+06	3.03017e+06	2750332	2317115	2.79122e+06	2288197	2140086	3738698	3240135	3.57873e+06	3350522	3.06772e+06
1490	1,2-dipalmitoleoyl-GPC (16:1/16:1)*	Lipid	Phospholipid Metabolism	52472	LC/MS Pos Late	100008997	1992	730.538					22158144	20366076	16688744	25555980	16202310	21453792	19005294	22354886	16304842	16720867	20555132	23884488	21314826	15328108	16415892	14579473	12384334	8363071	11313307	12825150
1571	1,2-dipalmitoleoyl-GPE (16:1/16:1)*	Lipid	Phospholipid Metabolism	52688	LC/MS Pos Late	1525	2063	688.491		9546809		HMDB05342	998337	811643	775569	1307819	689259	818382	717257	966257	690664	563283	1014665	863876	1140902	771308	787562	374580		176342		332559
1475	1,2-dipalmitoyl-GPC (16:0/16:0)	Lipid	Phospholipid Metabolism	19130	LC/MS Pos Late	100000657	2365	734.569	63-89-8	452110		HMDB00564	195846544	189827264	190228128	235531664	197791792	218551728	234948816	242981488	216589632	233056624	201043776	209598208	202661088	159637120	194430752	196213904	176604944	123059624	171775536	225522144
1049	10-heptadecenoate (17:1n7)	Lipid	Long Chain Fatty Acid	33971	LC/MS Neg	100001278	5555	267.233	29743-97-3	5312435		HMDB60038	38523560	31446024	52026868	86228656	33635144	35105620	19448904	16356369	12346821	12734588	30657212	34276612	35529648	42688648	28141180	14867800	9547407	16481784	11201081	8783228
1059	10-nonadecenoate (19:1n9)	Lipid	Long Chain Fatty Acid	33972	LC/MS Neg	100001277	5780	295.264	73033-09-7	5312513		HMDB13622	41720136	35668512	52776388	88817776	40304568	59102640	37126484	26716252	20646504	24627176	37637284	45892528	41625324	53629660	31920892	31032546	20825000	32885446	21294566	22983544
1147	15-methylpalmitate	Lipid	Fatty Acid, Branched	38768	LC/MS Neg	100002945	5695	269.249		17903417			33149326	30259326	44573080	83195224	34939544	41465700	23848760	17945846	15729421	16535491	29506058	30236528	33821516	45007640	26815370	14887769	11440799	20729712	14745660	13821725
1150	17-methylstearate	Lipid	Fatty Acid, Branched	38296	LC/MS Neg	100002356	5993	297.28	2724-59-6	3083779			5343469	4878668	6370683	13967473	4822176	10303258	4931967	3830336	3876485	3.98782e+06	4722121	5021743	5136002	7559812	3896452	4.19226e+06	2260236	3527686	2797430	3151170
1648	1-arachidonoyl-GPE (20:4n6)*	Lipid	Lysolipid	35186	LC/MS Neg	100001571	5874	500.278		42607465		HMDB11517	321584				317034	747269	791473	642183	607189		549476	685365	733968	596466		497880	502854	659432	410933	527001
1744	1-arachidonylglycerol (20:4)	Lipid	Monoacylglycerol	34397	LC/MS Neg	100001433	6450	303.233	35474-99-8	5282281	C13857	HMDB11572	1079594	398286	370232	892196	428049	1783829	462231				923534			357592	396451			424684
1549	1-linoleoyl-2-arachidonoyl-GPC (18:2/20:4n6)*	Lipid	Phospholipid Metabolism	52710	LC/MS Pos Late	100009131	1969	806.569					1116082	1163733	821975	1251350	840874	771753	782952	898576	664796	838552	1188302	1652616	1013837	703231	717183
1610	1-linoleoyl-GPC (18:2)	Lipid	Lysolipid	34419	LC/MS Pos Late	100001395	1465	520.34		11988421	C04100	HMDB10386	118085		130448	142751	188741		148333	128433	85638.7		156387		110351	79907.7	145501	137976	110284		111699
398	1-methylguanidine	Amino Acid	Guanidino and Acetamido Metabolism	48114	LC/MS Pos Early	100000715	2149	74.0713	22661-87-6	10111	C02294	HMDB01522	156002	119505	106878	129743	125886	72229		78928	92617	68236	114381	111799	135848	93992	82261	48908		43854		29684
58	1-methylhistidine	Amino Acid	Histidine Metabolism	30460	LC/MS Pos Early	100001051	2755	170.092	332-80-9	92105	C01152	HMDB00001	45634300	51166424	40992540	73399000	48245196	97810864	114007248	106255720	104832888	109676144	57257036	62967456	52026192	41597104	46898688	136132848	125469008	86731752	85265656	147466192
74	1-methylimidazoleacetate	Amino Acid	Histidine Metabolism	32350	LC/MS Pos Early	100001208	2064	141.066	2625-49-2	75810	C05828	HMDB02820	878004	934092	929742	940388	965493	754753	790732	850360	933515	791507	1073466	1137901	900634	766804	862277	745149	643244	603071	541457	834728
2749	1-methylnicotinamide	Cofactors and Vitamins	Nicotinate and Nicotinamide Metabolism	27665	LC/MS Pos Early	55	1940	137.071	1005-24-9	10129985	C02918	HMDB00699	87939512	84969016	74608800	101915264	74890120	176334112	170705696	186323216	190386560	185842144	81620576	93273728	78644304	86985760	70536744	230231600	220591744	190430016	192574848	221361472
1730	1-myristoylglycerol (14:0)	Lipid	Monoacylglycerol	35625	LC/MS Neg	100001618	6353.3	227.202	75685-84-6	79050	C01885	HMDB11561	6359507	4294994	7990604	11582937	5901646	9226514	6061676	2.0908e+06	2.54739e+06	3156155	5.40456e+06	5425280	6585767	4601628	4859216	4703949	1936191	3779555	2.08762e+06	6580380
1492	1-oleoyl-2-linoleoyl-GPC (18:1/18:2)*	Lipid	Phospholipid Metabolism	52453	LC/MS Pos Late	100008981	2165	784.585					47172392	48515044	44795916	56991520	42547512	44789096	54272384	48241224	42687524	46906472	51114920	69285288	50500524	46400844	41239368	73340416	52011304	47611240	61233176	69407144
1544	1-oleoyl-2-linoleoyl-GPE (18:1/18:2)*	Lipid	Phospholipid Metabolism	52687	LC/MS Pos Late	100009078	2270	742.538		9546753		HMDB05349	14000876	13737448	12443423	17246742	12213139	13034091	14474280	14352747	10520961	13660775	15143396	18196196	17728452	14052350	13075300	15111939	12481851	9674976	15456183	16036635
1764	1-oleoyl-3-linoleoyl-glycerol (18:1/18:2)	Lipid	Diacylglycerol	46799	LC/MS Pos Late	100002990	3223	636.556	104346-53-4				4217283	4197702	3913351	4643017	3.53869e+06	1.84424e+06	3.69077e+06	3800186	3017372	3.18137e+06	4158434	4983362	3725320	3487606	3590506	4889084	2830329	2372346	2839486	3419672
1739	1-oleoylglycerol (18:1)	Lipid	Monoacylglycerol	21184	LC/MS Neg	100000924	6500	281.249	111-03-5	5283468		HMDB11567	88185576	76967496	105545856	164571296	101236312	101968432	90132720	61593652	59819520	49965612	78602896	69968216	100722808	91691744	78202424	62541360	15997327	35506704	41723040	18998276
1607	1-oleoyl-GPC (18:1)	Lipid	Lysolipid	48258	LC/MS Pos Late	100001272	1540	522.355	19420-56-5	16081932		HMDB02815	3.80713e+06	2.64665e+06	3.51634e+06	6055310	3.17461e+06	4.02206e+06	4.39218e+06	4.06017e+06	3.15478e+06	3.50672e+06	3.19506e+06	3.70467e+06	4330345	2.36899e+06	2.75372e+06	2.81707e+06	2.01854e+06	1540770	2.07824e+06	3265236
1640	1-oleoyl-GPE (18:1)	Lipid	Lysolipid	35628	LC/MS Neg	100001569	6125.1	478.294	89576-29-4	9547071		HMDB11506	4585862	3971119	6.6989e+06	12929310	4782725	10129560	4634391	4201220	3670342	4303901	5033648	4968164	5225630	5750235	3171738	3572726	2659604	4856891	1778476	4409058
1687	1-oleoyl-GPG (18:1)*	Lipid	Lysolipid	45968	LC/MS Neg	100005716	5610	509.288					9186904	8010417	13075913	19884466	9721980	27022336	10494818	13309338	13279337	10688386	10625961	8052475	12110137	14071797	8720441	9165959	8553589	10150926	9076934	8156661
1663	1-oleoyl-GPI (18:1)	Lipid	Lysolipid	36602	LC/MS Polar	100001777	1354	597.305					464992	448471	326798	709908	278670	364115	648242	463877	506704	531258	517630	568062	536584	364099	503544	621146	309608	204014	415988	489335
1672	1-oleoyl-GPS (18:1)	Lipid	Lysolipid	19260	LC/MS Polar	100000630	1279	522.284		9547099			262088	209859	189755	299945	141939	317508	314364	296126	170558	309451	163749	313650	327922	211512	160899	380085	162897	149543	257278	301753
1536	1-palmitoleoyl-2-linoleoyl-GPC (16:1/18:2)*	Lipid	Phospholipid Metabolism	52683	LC/MS Pos Late	100009075	2003	756.554					3415868	3.80251e+06	3097101	3998527	3357903	3428801	3728248	3.73031e+06	2827318	3264407	4334595	4845190	4536485	3395523	3580886	3653767	2365449	2199520	3158632	2925565
1762	1-palmitoleoyl-2-oleoyl-glycerol (16:1/18:1)*	Lipid	Diacylglycerol	52632	LC/MS Pos Late	100009053	3035	610.541		9543694		HMDB07131	300841	465871	217559	255470	204379	207895	346922	386239	271345	340430	345387	418892	580850	272770	281500
1487	1-palmitoleoyl-2-oleoyl-GPC (16:1/18:1)*	Lipid	Phospholipid Metabolism	52458	LC/MS Pos Late	100008983	2155	758.569					169924960	234455616	140379808	186849328	131368896	160920176	150027328	156038688	198840576	117653008	161011840	151301968	164885040	126457336	123330240	86387776	68230264	45611100	68597560	72136408
1765	1-palmitoleoyl-3-oleoyl-glycerol (16:1/18:1)*	Lipid	Diacylglycerol	52631	LC/MS Pos Late	100009054	3154	610.541					8410473	8076686	7270481	8707032	6242843	7142969	5974090	6603437	4692870	5352432	7936614	8403647	8013619	5911676	5913851	3766975	2182762	1206672	2232274	2419520
1601	1-palmitoleoyl-GPC (16:1)*	Lipid	Lysolipid	33230	LC/MS Pos Late	100001511	1450	494.324		24779461		HMDB10383	317807	297936	373820	543682	274295	392225	348927	411051	260587	368987	264029	376427	315137	277214	290161	201436	241771	208946	157199	211155
1483	1-palmitoyl-2-arachidonoyl-GPC (16:0/20:4)	Lipid	Phospholipid Metabolism	52462	LC/MS Pos Late	100008914	2091	782.569	35418-58-7	10747814			24595716	24260440	20662584	35846312	23562580	20872604	26278956	20211796	17500934	26036772	28527988	35746188	24279856	22517248	22184052	27527722	21934542	12069805	21473298	34767684
1505	1-palmitoyl-2-arachidonoyl-GPE (16:0/20:4)*	Lipid	Phospholipid Metabolism	52464	LC/MS Pos Late	100008990	2198	740.522		9546800		HMDB05323	10450572	7995759	9608178	11431032	8027791	11918103	11252180	11947545	9614134	9871997	10443499	10053834	10981487	9422233	8817676	10382241	6.94712e+06	6056663	8116926	9474605
1533	1-palmitoyl-2-linolenoyl-GPC (16:0/18:3)*	Lipid	Phospholipid Metabolism	52684	LC/MS Pos Late	100009076	2034	756.554					8477717	6271066	5943645	11424959	5603106	7154510	7286279	8495359	5809489	6449097	7.95307e+06	8768461	7514714	5993575	5718539	5842121	4818025	3300347	5147440	7271009
1478	1-palmitoyl-2-linoleoyl-GPC (16:0/18:2)	Lipid	Phospholipid Metabolism	42446	LC/MS Pos Late	1537	2160	758.569	40811-94-7	5287971			124116472		70005664	75467328	108537648	110801184	86914688	86057296		113848416	121096528	147538352	84920472	91956128	108551456	134117000	108726496	89178248	127597624	152574464
1507	1-palmitoyl-2-linoleoyl-GPE (16:0/18:2)	Lipid	Phospholipid Metabolism	42449	LC/MS Pos Late	100001870	2275	716.522		9546747		HMDB05322
1476	1-palmitoyl-2-oleoyl-GPC (16:0/18:1)	Lipid	Phospholipid Metabolism	52461	LC/MS Pos Late	1539	2358	760.585	26853-31-6;26853-31-6	6436017			938229568	846968064	857078080	1073607232	891185408	906359488	913344512	931287616	840444800	896273728	965459520	981366400	930345600	861515584	913732608	889053312	737297024	569865920	795122368	929497024
1500	1-palmitoyl-2-oleoyl-GPE (16:0/18:1)	Lipid	Phospholipid Metabolism	19263	LC/MS Pos Late	1526	2509	718.538	26662-94-2	5283496		HMDB05320	114739968	99877544	100166760	122835296	97253408	105687232	98733752	113489408	89915968	90105248	119383064	116523080	130092128	100276832	109515832	106119768	67982152	69052576	83737856	90267648
1527	1-palmitoyl-2-oleoyl-GPI (16:0/18:1)*	Lipid	Phospholipid Metabolism	52669	LC/MS Polar	100009066	893	835.534					4429373	5188645	4219535	3.76588e+06	4788596	5041707	5117353	5048472	5128099	5001670	5411941	3971025	4381781	3147695	4819095	3952888	3696723	5153213	3506213	3892557
1557	1-palmitoyl-2-oleoyl-GPS (16:0/18:1)	Lipid	Phospholipid Metabolism	19261	LC/MS Pos Late	1531	2660	762.528	40290-44-6	5283499	C13880		50629420	39752144	45139492	61443484	40539384	73536744	59222904	75370696	58829800	57741196	49973864	42082288	54061308	36035548	42364256	59515740	35814392	40365056	47896116	49330768
1488	1-palmitoyl-2-palmitoleoyl-GPC (16:0/16:1)*	Lipid	Phospholipid Metabolism	52470	LC/MS Pos Late	100008984	2160	732.554					446951776	390566272	372955744	501220096	379327360	468925280	462874304	474848224	410565696	428711744	428556224	450876192	421655232	364547456	371623616	372192608	296687328	223232256	318723616	395617024
1524	1-palmitoyl-2-stearoyl-GPC (16:0/18:0)	Lipid	Phospholipid Metabolism	52616	LC/MS Pos Late	100008921	2653	762.601	59403-51-9				30061460	26985564	26363598	44049780	27769748	39370656	47270124	48894780	36814520	47994048	34485112	42115568	34787552	27446696	32069968	53736848	35808156	28979652	41720784	61520176
1767	1-palmitoyl-3-linoleoyl-glycerol (16:0/18:2)*	Lipid	Diacylglycerol	52634	LC/MS Pos Late	100009055	3197	610.541					2.80113e+06	2417442	2712951	3392001	2724418	2577700	2761945	2677196	1795589	2365930	3.19517e+06	3701758	3148121	2416274	2800592	3829422	2133622	1.51324e+06	2355246	3185358
1734	1-palmitoylglycerol (16:0)	Lipid	Monoacylglycerol	21127	LC/MS Neg	100000827	6400	255.233	542-44-9	14900		HMDB31074	144355680	119104936	188561024	340386368	146563472	202340384	196214368	105225896	55951164	149602640	196540272	134586032	221939936	93653224	211988032	69517224	51327024	66246164	114868784	32435400
1599	1-palmitoyl-GPC (16:0)	Lipid	Lysolipid	33955	LC/MS Pos Late	100001263	1525	496.34	17364-16-8	86554		HMDB10382	8185155	5167536	8552777	13828197	7.20466e+06	8602526	9047568	8.35264e+06	6762602	6981774	8033051	6433627	7187872	6019389	6469961	5712496	4479840	3.64559e+06	5134434	7184355
1635	1-palmitoyl-GPE (16:0)	Lipid	Lysolipid	35631	LC/MS Pos Late	100001567	1544	454.293		9547069		HMDB11503	1.85497e+06	1219653	2169073	2254508	1795494	2118159	1947028	2154289	1614083	1564096	1694493	1524437	1874643	1222945	1397316	1.74583e+06	1001739	1063139	1203633	1273729
1682	1-palmitoyl-GPG (16:0)*	Lipid	Lysolipid	45970	LC/MS Neg	100005717	5570	483.273		3300276			2.80829e+06	1580659	3347227	6471496	2204076	6561023	2820673	2928624	3.0483e+06	2642485	2285891	2015854	2581275	3080944	1972657	1.76977e+06	1.3694e+06	1820499	1433499	1676338
1658	1-palmitoyl-GPI (16:0)*	Lipid	Lysolipid	35305	LC/MS Polar	100001655	1346	571.289				HMDB61695	168078	128178	150136	163774		234749	257029	149313	212490	203729	129053	246491	136568	113880	147067	294713			137827	217490
1684	1-palmitoyl-GPS (16:0)*	Lipid	Lysolipid	46130	LC/MS Neg	100005805	5572	496.268		9547100			768891	359968	847586	1891206	409763	3079496	825642	1183335	1094870	723790	556560	586982	714412	610236	360026	572433	201087	636585	385345	454080
1733	1-pentadecanoylglycerol (15:0)	Lipid	Monoacylglycerol	47898	LC/MS Neg	100001431	6200	241.217		190750			1385135	843314	1114646	1709338	1217868	1548309	953862		628357	746547	959601	840936	1223213	647477	1166021	551896		544518	590228	501366
1477	1-stearoyl-2-arachidonoyl-GPC (18:0/20:4)	Lipid	Phospholipid Metabolism	42450	LC/MS Pos Late	100001869	2300	810.601	35418-59-8	16219824			5360373	6132917	4759903	9638881	5709945	3642460	7781236	4457235	4350168	5354415	6579745	10488915	6246950	5.49934e+06	5765004	9874594	8591726	4841111	9138922	12845870
1502	1-stearoyl-2-arachidonoyl-GPE (18:0/20:4)	Lipid	Phospholipid Metabolism	52447	LC/MS Pos Late	100008977	2424	768.554		5289133			14046209	13803497	16903310	18301864	15840419	21265380	35643804	19266876	21739040	29275518	18012960	28947878	20218268	21074528		27088180	26929814	15218479	20847308	39809568
1491	1-stearoyl-2-arachidonoyl-GPI (18:0/20:4)	Lipid	Phospholipid Metabolism	52449	LC/MS Polar	100000616	870	885.549					1146142	1411838	1031100	1299963	1330363	1131415	1339535	998613	1223337	1199864	1500477	1585153	1302835	1514935	1431173	1465066	1515972	1465709	1.48669e+06	1307762
1592	1-stearoyl-2-arachidonoyl-GPS (18:0/20:4)	Lipid	Phosphatidylserine (PS)	52235	LC/MS Pos Late	100001872	2565	812.544					2688154	1963718	2100502	3465099	2217329	4713132	4518222	4503434	3690342	4516792	3304010	3017238	3039540	2731165	2397157	6434490	4381927	3818085	5516005	6620425
1480	1-stearoyl-2-oleoyl-GPC (18:0/18:1)	Lipid	Phospholipid Metabolism	52438	LC/MS Pos Late	100008904	2644	788.616	56421-10-4				182688080	172458080	160991552	261716384	177330048	182234400	230923728	208713168	163930016	208376416	209380720	231115616	198586944	181704112	184635552	241559392	184959680	117658968	195312112	279860640
1504	1-stearoyl-2-oleoyl-GPE (18:0/18:1)	Lipid	Phospholipid Metabolism	42448	LC/MS Pos Late	100001856	2858	746.569					118011528	110107408	106890200	138210592	108935472	75448288	88309112	85386384	71218896	82933096	141643968	152219888	138686272	120924336	134731872	96205768	72720784	60613704	79947256	100041152
1481	1-stearoyl-2-oleoyl-GPI (18:0/18:1)*	Lipid	Phospholipid Metabolism	52726	LC/MS Polar	100009181	922	863.566					3.04027e+06	3.63966e+06	3310374	2956148	3523488	3097707	3.0266e+06	2969612	3067660	2470510	4.02328e+06	2803035	3333589	3.22167e+06	3909248	2760589	3414520	4501814	2979186	2461113
1593	1-stearoyl-2-oleoyl-GPS (18:0/18:1)	Lipid	Phosphatidylserine (PS)	48494	LC/MS Polar	100000639	901	788.545		9547087			3302674	4499451	4020295	3256959	4590480	3.96425e+06	4330023	3539506	4157998	3912802	4854193	4003493	4364078	4783503	4883171	4631065	5706871	6854431	5403918	4472547
1605	1-stearoyl-GPC (18:0)	Lipid	Lysolipid	33961	LC/MS Pos Late	100001271	1606	524.371	19420-57-6	497299		HMDB10384	2085549	1295694	2012750	2759036	1961883	2201392	2764594	2787613	2052952	2237654	2288873	2201097	2068357	1796047	1888574	2391703	1809193	1.4484e+06	1885752	3064741
1638	1-stearoyl-GPE (18:0)	Lipid	Lysolipid	42398	LC/MS Pos Late	100001461	1626	482.324	69747-55-3	9547068		HMDB11130	5571958	3086097	5187758	6696294	4127007	3698588	3954724	4486704	3037908	3499845	4058596	3615810	4378660	3668852	3821403	2836519	2460397	1985237	2745515	3146213
1661	1-stearoyl-GPI (18:0)	Lipid	Lysolipid	19324	LC/MS Polar	100000656	1305	599.32	796963-93-4			HMDB61696	462679	355453	288885	568531	326093	465394	533903	348004	343865	437792	415828	544844	535598	461087	421649	548462	337029	175705	427332	464123
1671	1-stearoyl-GPS (18:0)*	Lipid	Lysolipid	45966	LC/MS Polar	100004327	1264	524.299		9547101			322066	259401	253696	379729	233811	362966	396654	317802	359855	377201	322588	393206	379802	299393	295077	449306	246079	223726	366453	436184
85	2-aminoadipate	Amino Acid	Lysine Metabolism	6146	LC/MS Pos Early	381	1912	162.076	542-32-5;1118-90-7	469	C00956	HMDB00510	84035856	66495904	86214904	74835768	77772688	42481816	51895960	52214236	41150240	48315616	80445752	74941120	96828928	60855196	89299176	31085930	35687080	26607552	26138750	38400432
327	2-aminobutyrate	Amino Acid	Methionine, Cysteine, SAM and Taurine Metabolism	42374	LC/MS Pos Early	1128	2059	104.071	1492-24-6	439691	C02261	HMDB00650	26996648	28913816	30725718	40550624	33316160	74109904	74683512	66651724	55804988	55575768		34752600	30288496	27535854	27876116	56757508	55223140	40179404	35928880	57236524
3648	2-aminophenol sulfate	Xenobiotics	Chemical	43266	LC/MS Neg	100004322	1677	188.002		181670		HMDB61116	130536	55805	96342	164954	99469	190796	135184	163883	112646	121735	176665	88351	109064	104577	71074	37191	34045			19931
2637	2'-deoxyadenosine 5'-monophosphate	Nucleotide	Purine Metabolism, Adenine containing	46333	LC/MS Neg	100000485	1315	330.061	653-63-4	12599	C00360	HMDB00905	163182	677116	89912	339252	183163	958068	1287597	978040	618505	966621	500180	1921196	463997	835146	379914	2359960	1604790	1224280	1482688	1.99972e+06
2720	2'-deoxycytidine	Nucleotide	Pyrimidine Metabolism, Cytidine containing	15949	LC/MS Pos Early	100000125	2193	228.098	951-77-9	13711	C00881	HMDB00014						4027338	3487430	3.68688e+06	2527561	2635480						2494204	1612950	962871	2206629	2257636
2718	2'-deoxycytidine 5'-monophosphate	Nucleotide	Pyrimidine Metabolism, Cytidine containing	533	LC/MS Pos Early	298	975	308.064	1032-65-1	13945	C00239	HMDB01202	149099	207222		174857		571018	705458	1080997	578916	446689	221851	251547	163208	230227	168129	969284	534610	405642	486036	562323
2668	2'-deoxyguanosine	Nucleotide	Purine Metabolism, Guanine containing	1411	LC/MS Neg	348	1751	266.089	961-07-9	187790	C00330	HMDB00085	417058	368351	330659	384421	378625	228834	298092	247435	131863	204379	477632	475501	402094	492314	369451	168979	160442	92199	143370	165608
2603	2'-deoxyinosine	Nucleotide	Purine Metabolism, (Hypo)Xanthine/Inosine containing	15076	LC/MS Neg	100000135	1688	251.079	890-38-0	65058	C05512	HMDB00071	2823473	2793941	2509707	2765347	2862786	843472	1023576	910745	476613	795833	3283479	3185424	2752114	3822666	2951160	865889	647988	439972	696904	782021
2698	2'-deoxyuridine	Nucleotide	Pyrimidine Metabolism, Uracil containing	52602	LC/MS Neg	536	1586	227.067	951-78-0	13712	C00526	HMDB00012	926408	387139	688663	558751	688244		45086	28050	16338		615523	287008	436230	468635	580486	37739	40070	49340	73229
347	2-hydroxybutyrate/2-hydroxyisobutyrate	Amino Acid	Methionine, Cysteine, SAM and Taurine Metabolism	52281	LC/MS Polar	100008928	1258	103.04					189790	213052	259496	264101	177922	307859	228362	281782	257163	226762	213495	224792	211183	176889	209417	303357	186191	246022	247234	193080
1161	2-hydroxyglutarate	Lipid	Fatty Acid, Dicarboxylate	37253	LC/MS Polar	100002070	3352.8	147.03	40951-21-1	43	C02630	HMDB00606	18613872	12735764	13847809	15328770	15064850	11911051	9274866	11205561	8973445	8887424	16517521	11999856	15112163	9690679	11969984	5934355	4265169	3.57225e+06	2687148	5169540
1295	2-hydroxypalmitate	Lipid	Fatty Acid, Monohydroxy	35675	LC/MS Neg	100001579	5511.2	271.228	764-67-0	92836		HMDB31057	37478784	23245792	46352356	114071464	31392342	78133840	30026850	37213564	31392584	26712288	34708464	26050092	42082064	41683720	30995732	16702921	13514362	19791932	14556922	17560592
288	2-methylbutyrylcarnitine (C5)	Amino Acid	Leucine, Isoleucine and Valine Metabolism	45095	LC/MS Pos Early	100001509	3035	246.17	31023-25-3	6426901		HMDB00378	53555864	34068832	44296596	65327216	40092728	75666448	85429840	90050496	75780000	60028848	43751488	29280888	51090384	52342116	36592888	33477054	37685744	21530726	36379304	38753288
1027	2-methylcitrate/homocitrate	Energy	TCA Cycle	52282	LC/MS Neg	100008929	575	205.035					553120	334335	447466	560004	435492	245317	274512	287960	211317	215060	360808	257653	345630	400798	278884	160618	83919		138432	165240
1731	2-myristoylglycerol (14:0)	Lipid	Monoacylglycerol	34383	LC/MS Neg	100001408	6230	227.202	27214-38-6	137938			3.36462e+06	2960926	3645828	7440523	3861807	4229100	3236701	5255616	989132	1361059	3049613	3162807	3.51302e+06	1912904	2717042	3495799		1839275	1266632
1735	2-palmitoylglycerol (16:0)	Lipid	Monoacylglycerol	33419	LC/MS Neg	100001048	6300	255.233	23470-00-0	123409		HMDB11533	141662912	86829672	155494464	345642912	117458488	261073680	89287504	87971160	35491932	65870712	128276072	92508808	121063672	95623848	110478904	62180600	38282032	37536420	35921732	55826852
1600	2-palmitoyl-GPC (16:0)*	Lipid	Lysolipid	35253	LC/MS Neg	100001562	6215	570.341		15061532		HMDB61702	1330681	497667	1235068	2.81531e+06	1212461	2862863	1447165	1.37697e+06	1552006	1100520	1.2924e+06	1699997	535553	1283178	993122	758940	896484	1075070	1028035	2047357
3625	2-piperidinemethanol	Xenobiotics	Chemical	31521	LC/MS Pos Early	100001096	2425	116.107	3433-37-2	94263			8480297	6267314	8.05421e+06	9708542	8.21126e+06	1630106	2063967	2013690	2057405	1.9581e+06	8417763	5695937	6.81199e+06	7258229	6996559	1404555	1235853	1200456	1658247	1515460
1639	2-stearoyl-GPE (18:0)*	Lipid	Lysolipid	41220	LC/MS Neg	100003901	6350	480.31					1023723	489366	581710	2732574	930511	1878695	1.00694e+06	781732	772477	560051	971376	741665	1088921	1577768		284879	641944	526816	424144	1.00447e+06
130	3-(4-hydroxyphenyl)lactate	Amino Acid	Phenylalanine and Tyrosine Metabolism	32197	LC/MS Neg	240	1379	181.051	6482-98-0	9378	C03672	HMDB00755	3.60046e+06	2933816	3.87558e+06	6636466	4373851	11575424	11009443	11922074	7216481	10525786	4968014	3570254	4615574	3024286	3.73664e+06	6858972	5132581	5093165	3390008	6229917
2730	3-aminoisobutyrate	Nucleotide	Pyrimidine Metabolism, Thymine containing	1566	LC/MS Pos Early	1114	2215	104.071	10569-72-9;214139-20-5	64956	C05145	HMDB03911	1.87489e+06	1343315	1879291	2027485	2118665	1.65742e+06	2033955	2158997	1872743	1319006	1981291	1349794	2162551	2318238	1917393		413786	316633		361834
2765	3'-dephosphocoenzyme A	Cofactors and Vitamins	Pantothenate and CoA Metabolism	18289	LC/MS Neg	100000138	2013	686.142	3633-59-8	444485	C00882	HMDB01373	209716	213266	1002469	583739	625878	105935	163092	92038	63241	87940	323070	248883	250681	404811	332139	134139	114341	250275	115328	111920
1812	3-hydroxy-3-methylglutarate	Lipid	Mevalonate Metabolism	531	LC/MS Polar	112	2700	161.046	503-49-1	1662	C03761	HMDB00355	2397808	1955791	1681120	2126640	1496557	3107857	2.73575e+06	2468460	2453793	2445744	2782727	2.97467e+06	2340557	3305758	2018109	2476229	2045425	1.47402e+06	1.94435e+06	2319723
1259	3-hydroxybutyrylcarnitine (1)	Lipid	Fatty Acid Metabolism(Acyl Carnitine)	43264	LC/MS Pos Early	100003926	2400	248.149		53481617		HMDB13127	4476679	3017140	4009788	5976908	3415572	4149662	4081305	5498205	3787992	3300329	5610022	3385867	6222447	4463384	4672421	2354966	1.9025e+06	1624898	1840506	2223556
1260	3-hydroxybutyrylcarnitine (2)	Lipid	Fatty Acid Metabolism(Acyl Carnitine)	52984	LC/MS Pos Early	100009271	2340	248.149					22590616	16931804	19252306	21645060	17423848	17712352	17926588	21788056	15532277	13312891	25236840	19462296	28661728	18330992	20122056	8708763	5390266	6674111	5.82327e+06	7.25697e+06
2847	3-hydroxyhippurate	Xenobiotics	Benzoate Metabolism	39600	LC/MS Neg	100002122	1687	194.046	1637-75-8	450268		HMDB06116	53808	74052	50487	74525	47741	68487	76005	72404	108355	80867	66304	66393	55079	62751	56153	83506	52432	51726	92943	83417
302	3-hydroxyisobutyrate	Amino Acid	Leucine, Isoleucine and Valine Metabolism	1549	LC/MS Polar	111	1619.1	103.04	2068-83-9	87	C06001	HMDB00336	181416	226918	152969	263872		239957	261750	236155	246561	275089	178591	159361	180099	240371	153557	166043	141754	125773	147900	182939
1302	3-hydroxylaurate	Lipid	Fatty Acid, Monohydroxy	32457	LC/MS Neg	100001112	5175	215.165	53941-38-1	94216		HMDB00387	1784175	1486539	1485495	2045506	1424254	1717855	1630284	1764792	1144657	1176804	1927795	1975700	1816240	1813610	1018490	1260415	845332	691016	952440	969578
1304	3-hydroxymyristate	Lipid	Fatty Acid, Monohydroxy	21158	LC/MS Neg	100000882	5335	243.197	3422-31-9	16064			4524723	4407731	5867045	8605956	4904437	6338482	4883621	5087881	3501422	4297541	4808803	4787174	4900064	5154358	3441303	2857270	2978423	2792247	3320316	3519246
1299	3-hydroxyoctanoate	Lipid	Fatty Acid, Monohydroxy	22001	LC/MS Neg	100000773	3446	159.103	88930-08-9	26613		HMDB01954	215593	185982	216710	240965	185532	287578	271672	295600	174417	170062	248677	216383	275098	197664	213566	202484	185923		146216	94664
218	3-indoxyl sulfate	Amino Acid	Tryptophan Metabolism	27672	LC/MS Neg	100000467	2222.2	212.002	2642-37-7	10258		HMDB00682	13236	18753	19551	29144	20065		31250	34280	29814	36405	19679	23509			14329	21354	15459		24537	25730
299	3-methyl-2-oxobutyrate	Amino Acid	Leucine, Isoleucine and Valine Metabolism	44526	LC/MS Neg	100000936	1465	115.04	3715-29-5	49	C00141	HMDB00019	2334259	1926902	1926263	1.91617e+06	2872738	2848912	2075646	2381827	2334864	1656703	2899756	1.89264e+06	1.90818e+06	1461176	2185255	1424309	1706681	1145639	1149711	1.79445e+06
287	3-methyl-2-oxovalerate	Amino Acid	Leucine, Isoleucine and Valine Metabolism	15676	LC/MS Neg	100000036	2064.2	129.056	1460-34-0;51829-07-3	47	C00671	HMDB03736	6.5794e+06	7792428	6629028	6980717	9172468	10621777	8036387	9683472	7868120	7350804	10848036	5764936	7495631	4018730	8945064	6079789	4879562	4895893	5416276	5696444
59	3-methylhistidine	Amino Acid	Histidine Metabolism	15677	LC/MS Pos Early	100000042	2670	170.092	368-16-1	64969	C01152	HMDB00479	9598639	9862016	7844750	11896225	9259130	14004061	14970742	13571322	17283888	17849180	10242479	11874469	8717862	6883471	7821482	19107342	21290052	14957892	15798653	25163416
837	3-phosphoglycerate	Carbohydrate	Glycolysis, Gluconeogenesis, and Pyruvate Metabolism	1414	LC/MS Neg	132	583	184.986	80731-10-8	724	C00597	HMDB00807	433213	1027845	3569658	2532495	3218624	627509	939904	632755	4655106	1662425	1.95884e+06	1260551	1853057	1757297	1400369	1.00711e+06	1680634	693730	999881	1562769
395	4-acetamidobutanoate	Amino Acid	Polyamine Metabolism	1558	LC/MS Pos Early	1113	1350	146.081	3025-96-5	18189	C02946	HMDB03681	1643468	1741479	1745912	1781498	1658654	1503718	1758063	1837724	2349284	1618791	1.97374e+06	2237899	1433508	1161060	1627213	1196034	965313	960280	799036	944602
2886	4-ethylphenylsulfate	Xenobiotics	Benzoate Metabolism	36099	LC/MS Neg	100001756	3580	201.023	123-07-9		C13637		74585	107701	91389	127045	98139	126575	109333	117043	173077	123939	97013	106575	92013	84475	80731	91830	76566	68984	95443	118356
400	4-guanidinobutanoate	Amino Acid	Guanidino and Acetamido Metabolism	15681	LC/MS Pos Early	100000096	2320	146.092	463-003;463-00-3	500	C01035	HMDB03464	197920768	182371824	194372928	218310560	206611040	169625808	201293440	213748672	162057184	178336720	233668256	214102912	244563872	199479120	235108592	54973600	61454856	38286108	40066516	81439448
1290	4-hydroxybutyrate (GHB)	Lipid	Fatty Acid, Monohydroxy	34585	LC/MS Polar	100001507	1765	103.04	502-85-2	10413	C00989	HMDB00710	210888	164384	141056	193437	170812	231920	190287	183098	137422	162472	228396	210754	155348		81693	96785	90360		64943
47	4-hydroxyglutamate	Amino Acid	Glutamate Metabolism	40499	LC/MS Pos Early	100002544	1141	164.055	2485-33-8	439902	C03079	HMDB01344	2516446	2108381	2977661	4132299	3647939	1483204	2047441	2503930	1910341	1693855	3201577	2324826	4030177	1809452	3159868	762062	950677	640608	618929	975354
128	4-hydroxyphenylpyruvate	Amino Acid	Phenylalanine and Tyrosine Metabolism	1669	LC/MS Neg	1141	1690.1	179.035	156-39-8	979	C01179	HMDB00707				58557	34024	108645	80605	73092	101177	115449	67794	48254	52390	58133	34342	118283	47278	90486	87269	144621
75	4-imidazoleacetate	Amino Acid	Histidine Metabolism	32349	LC/MS Pos Early	100001207	2055	127.05	645-65-8	96215	C02835	HMDB02024	4779073	4.01135e+06	4931900	5071018	6063229	4994918	4063543	6411355	5057671	4504696	5442216	4494389	5469501	4210102	5819714	2616734	2285173	2429623	2399602	3146860
258	4-methyl-2-oxopentanoate	Amino Acid	Leucine, Isoleucine and Valine Metabolism	22116	LC/MS Neg	100000551	2170	129.056	816-66-0	70	C00233	HMDB00695	6595664	7033615	6.2106e+06	6.51705e+06	7673564	8983850	6768189	8.13189e+06	7531166	6.44941e+06	9282082	5252156	6303283	3.45985e+06	8278161	5656193	4946212	4211594	4904695	5460258
2876	4-methylcatechol sulfate	Xenobiotics	Benzoate Metabolism	46146	LC/MS Neg	100004111	2665	203.002					72919	86837	75810	103508	76117	86129	87707	91883	124467	111708	76786	82445	67955	65461	63236	86783	70280	62947	97485	97316
2887	4-vinylphenol sulfate	Xenobiotics	Benzoate Metabolism	36098	LC/MS Neg	100001755	3320	199.007	2628-17-3	6426766	C05627	HMDB04072	204505	157392	204970	253922	169994	289306	339751	344503	249531	214047	239800	185886	267089	220808	163813	147121	127645	91080	130340	143889
2805	5-aminolevulinate	Cofactors and Vitamins	Hemoglobin and Porphyrin Metabolism	2290	LC/MS Pos Early	1306	2049	132.066	5451-09-02	137	C00430	HMDB01149	4854919	5659738	4245856	4348918	4475257	4902670	5439259	6668505	5308515	5581792	5163787	6519666	5721041	3746861	5778214	5217362	3405489	3866131	3930530	5949417
99	5-aminovalerate	Amino Acid	Lysine Metabolism	18319	LC/MS Pos Early	100000454	2220	118.086	660-88-8	138	C00431	HMDB03355	58448152	56684512	60784476	62979088	55962660	56468448	67714112	61473868	56827884	52482464	67346984	75289840	64041660	71517288	62641692	17940840	26425866	37625244	15903822	27229104
1040	5-dodecenoate (12:1n7)	Lipid	Medium Chain Fatty Acid	33968	LC/MS Neg	100001232	5224	197.155	2430-94-6	5312378		HMDB00529	3.4079e+06	3.42289e+06	3.19183e+06	5258103	2653812	3355624	3185812	4384978	3498634	2.81914e+06	4317577	3989265	3851720	3.17202e+06	2511007	2707834	2391600	1.52101e+06	2.66355e+06	2083649
234	5-hydroxyindoleacetate	Amino Acid	Tryptophan Metabolism	437	LC/MS Pos Early	71	1893	192.066	54-16-0	1826	C05635	HMDB00763	204594	290512	155258	349641	224159	310361	317190	288057	462499	384043	240913	231595	187903	298252	179063	637609	433142	573253	664976	666843
83	5-hydroxylysine	Amino Acid	Lysine Metabolism	15685	LC/MS Pos Early	100000054	2790	163.108	13204-98-3	1029	C16741	HMDB00450	764111	567928	1094218	1003698	885042	271281	291303	303536	346354	246886	1047711	483119	673213	527855	658728	273844	277339	216156	257410	325078
2721	5-methyl-2'-deoxycytidine	Nucleotide	Pyrimidine Metabolism, Cytidine containing	38159	LC/MS Pos Early	100002300	2303	242.114	838-07-3	440055	C03592	HMDB02224			51363	93174			51481		101694
2713	5-methylcytidine	Nucleotide	Pyrimidine Metabolism, Cytidine containing	22119	LC/MS Pos Early	100000763	2227	258.108	2140-61-6	92918		HMDB00982						3348860	4414030	4227452	3026986	3745143						3326948	1758360	1113233	2079719	3141466
282	5-methylnorleucine	Amino Acid	Leucine, Isoleucine and Valine Metabolism	43546	LC/MS Pos Early	100004549	3116	146.118	31872-98-7	94817			9127820	8769795	7800626	12499319	9006172	16158593	19039428	16604964	16772864	17159384	10056194	10937422	9406935	7950460	8321132	23450404	19437208	14281241	13540178	23636200
2796	5-methyltetrahydrofolate (5MeTHF)	Cofactors and Vitamins	Folate Metabolism	18330	LC/MS Neg	1244	1820	458.179	68703-91-3;68792-52-9	146	C00440	HMDB01396	2619742	1.66545e+06	2206569	3646621	1962620	1440549	1462740	1.83711e+06	1243724	1039659	2462970	1847265	2453180	2292358	1511037	1.04268e+06	594491	362797	560590	549254
391	5-methylthioadenosine (MTA)	Amino Acid	Polyamine Metabolism	1419	LC/MS Pos Early	212	2752	298.097	2457-80-9	439176	C00170	HMDB01173	57977732	61959188	49327280	62584808	46610004	67715608	77639448	88891664	81328056	81038240	62017748	76808032	61185876	54613888	55925716	82623200	70118760	66198072	76337600	89331264
2687	5-methyluridine (ribothymidine)	Nucleotide	Pyrimidine Metabolism, Uracil containing	35136	LC/MS Neg	100001446	1778.1	257.078	1463-10-1	445408		HMDB00884	1490777	1898063	1321018	1276044	1340746	538143	785440	680234	509530	676964	1406328	1751053	1101120	1202284	1123323	560002	447043	281071	567069	771875
410	5-oxoproline	Amino Acid	Glutathione Metabolism	1494	LC/MS Neg	1021	738.5	128.035	98-79-3	7405	C01879	HMDB00267	116107632	130871328	112654520	144029888	126468456	92066304	112171800	90496816	73562576	76824472	139126256	170485776	127415128	90822712	103167360	110169416	101544184	73883144	74808760	99767168
105	6-oxopiperidine-2-carboxylic acid	Amino Acid	Lysine Metabolism	43231	LC/MS Pos Early	100004499	1432	144.066	34622-39-4	3014237			2101780	1444813	2072912	2168882	1906898	2586495	2181442	2266280	2835287	2380205	2573037	2124274	2556302	2321236	1777619	1.833e+06	1754263	1796975	740015	2046779
846	6-phosphogluconate	Carbohydrate	Pentose Phosphate Pathway	15442	LC/MS Neg	100000341	583.9	275.017	921-62-0;53411-70-4	91493	C00345	HMDB01316	296361	461563	447712	901887	524598	416765	472805	473926	2328344	1324414	754568	661445	951431	751442	382903	450107	987419	464717	423631	583243
1826	7-dehydrocholesterol	Lipid	Sterol	1099	LC/MS Pos Late	264	2467	367.336	434-16-2	439423	C01164	HMDB00032	1.01411e+06	1250895	817943	1065380	1223141	219310	221560	364766	322528	517945	1104604	1464868	929141	1129983	821071	430505	218232	242604	474507	1073347
1865	7-hydroxycholesterol (alpha or beta)	Lipid	Sterol	47890	LC/MS Pos Late	100005999	1930	367.336					137522	599061	171247	230083	246520	170735	210211	378402	148462	134324	131858	148137	167737	166199	110130	189000	178303	216802	217092
2654	7-methylguanine	Nucleotide	Purine Metabolism, Guanine containing	35114	LC/MS Pos Early	100001456	2175	166.072	578-76-7	11361	C02242	HMDB00897	1368946	1227405	1426768	1312660	1.27666e+06	1024087	955452	1147574	1272822	1104442	1251893	978578	1113819	926041	1012485	966037	880396	799866	1159455	1105979
1230	acetyl CoA	Lipid	Fatty Acid Metabolism	43840	LC/MS Neg	1830	1691	403.556	102029-73-2	444493	C00024	HMDB01206	28340		31622	48061	24469			31220			38903	22704				86035	26753		39723	43270
1258	acetylcarnitine	Lipid	Fatty Acid Metabolism(Acyl Carnitine)	32198	LC/MS Pos Early	100000802	2282	204.123	5080-50-2	1	C02571	HMDB00201	594085440	519343392	556824384	691514176	620638080	834576768	826164096	994897664	820447552	925486720	763334528	648265984	732690688	474751872	660359744	576005888	442723168	419983296	380701728	632259968
1009	aconitate [cis or trans]	Energy	TCA Cycle	46173	LC/MS Neg	100001359	580	173.009			C00417	HMDB00072	3049387	4275904	4428757	2326053	4933201	4282365	4161167	6.38575e+06	7272050	6592614	4386225	3675998	3749388	2999867	5129151	6014331	6501281	6006493	3.84741e+06	5454791
2619	adenine	Nucleotide	Purine Metabolism, Adenine containing	554	LC/MS Pos Early	880	2221	136.062	73-24-5	190	C00147	HMDB00034	14306103	53440464	13043459	32251636	13132006	23517232	22688212	26008014	28191370	28329874	44449960	74534664	42578140	59799140	46515016	40021496	33691328	39162856	58673024	41508776
2618	adenosine	Nucleotide	Purine Metabolism, Adenine containing	555	LC/MS Pos Early	798	2169	268.104	58-61-7	60961	C00212	HMDB00050	110867304	110172528	22238406	115640256	32255664	109681816	139245568	98980176	35584724	63854292	88615440	134847568	78123768	94922864	74755960	76569568	32941616	27029036	53738200	58853520
2614	adenosine 3',5'-cyclic monophosphate (cAMP)	Nucleotide	Purine Metabolism, Adenine containing	2831	LC/MS Neg	207	1952.2	328.045	60-92-4	6076	C00575	HMDB00058				40832		62389	85381	111043	50827	85192	64383	84949			33568		32037		40036	90064
2612	adenosine 3'-monophosphate (3'-AMP)	Nucleotide	Purine Metabolism, Adenine containing	35142	LC/MS Neg	100001449	1245	346.056	84-21-9	41211	C01367	HMDB03540		46936				249484	227002	242831	110151	242644	83893	243138	67292	103982		279558		109600	154482	203804
2610	adenosine 5'-diphosphate (ADP)	Nucleotide	Purine Metabolism, Adenine containing	3108	LC/MS Pos Early	208	607	428.037	20398-34-9	6022	C00008	HMDB01341	9726836	13381797	4618190	11590029	4526363	45601636	54952640	56396276	44796332	43810896	17206636	31111140	11345673	14057328	15177838	54310432	49568788	41028460	73559576	54710520
2757	adenosine 5'-diphosphoribose (ADP-ribose)	Cofactors and Vitamins	Nicotinate and Nicotinamide Metabolism	558	LC/MS Pos Early	215	553	560.079	68414-18-6	192	C00301	HMDB01178	763588	857037	895369	1104335	740673	1056561	1392974	1508569	1042108	1044324	1494964	1255343	1569448	972864	1097189	624382	638690	511650	518315	774056
2611	adenosine 5'-monophosphate (AMP)	Nucleotide	Purine Metabolism, Adenine containing	32342	LC/MS Pos Early	209	1013	348.07	149022-20-8	6083	C00020	HMDB00045	193405344	279817824	30624498	181276528	50777408	522644352	602145856	585001984	217681328	366068576	220362528	478232896	227741024	224544784	158806848	470761056	221355184	205319824	327386432	372947392
2617	adenylosuccinate	Nucleotide	Purine Metabolism, Adenine containing	18360	LC/MS Neg	1303	560	230.53	19046-78-7	195	C03794	HMDB00536	1066874	9285740	220811	4525022	727868	21210360	20982592	8881081	3789081	17440574	12709202	27067148	14002415	11166352	5835913	6043375	3855074	6359814	9992007	12254082
25	alanine	Amino Acid	Alanine and Aspartate Metabolism	1126	LC/MS Pos Early	811	1700	90.055	56-41-7	5950	C00041	HMDB00161	475094080	427739360	518086592	549544832	505246240	680720768	694266560	718630592	568714624	633471552	553844032	540536640	547844736	416062080	529131936	597989440	599711104	474241696	410362848	616801408
448	alanylleucine	Peptide	Dipeptide	37093	LC/MS Pos Early	100001890	3055	203.139	1638-60-4	259583		HMDB28691	524565	414854	295891	613301	284128	386859	756274	745994	634599	511204	480896	437709	576483	551690	363963	724168	400714	250407	345673	463562
2607	allantoic acid	Nucleotide	Purine Metabolism, (Hypo)Xanthine/Inosine containing	33434	LC/MS Polar	218	2960	175.047	99-16-1	203	C00499	HMDB01209	19313		19306	19055	19778	18301	21233	20598	25800	27556	25929	22829	19074							14918
2606	allantoin	Nucleotide	Purine Metabolism, (Hypo)Xanthine/Inosine containing	1107	LC/MS Polar	1002	1672	157.037	97-59-6	204	C02350	HMDB00462	1806931	1.74857e+06	1554485	1582255	1497956	1524208	1.77962e+06	1.82932e+06	2006897	1797800	1919928	1834456	1752202	1422873	1470321	1202296	1170562	996652	1062440	1452480
303	alpha-hydroxyisocaproate	Amino Acid	Leucine, Isoleucine and Valine Metabolism	22132	LC/MS Neg	100000706	1840	131.071	10303-64-7	83697	C03264	HMDB00746	212819	101761	105771	154666	90636	918482	683845	845406	381768	475743	133231	107735	83506	82078	97077	245954	192789	131951	107497	160558
274	alpha-hydroxyisovalerate	Amino Acid	Leucine, Isoleucine and Valine Metabolism	46537	LC/MS Polar	100001300	1052	117.056	600-37-3	99823		HMDB00407	374018	238673	318278	291379	264652	286123	275032	310208	264994	278711	353470	240988	295218	157367	198908	182349	148401	106334	116326	150673
1012	alpha-ketoglutarate	Energy	TCA Cycle	528	LC/MS Polar	93	2700	145.014	305-72-6;328-50-7;22202-68-2	51	C00026	HMDB00208	6652692	5049772	5.49337e+06	3176773	6269480	3745736	3007294	4701383	3132100	3241915	5881524	3321385	4804607	2.6786e+06	7401239	2123748	2317489	2197792	1422101	1557628
2776	alpha-tocopherol	Cofactors and Vitamins	Tocopherol Metabolism	1561	LC/MS Pos Late	1105	2522	430.378	59-02-9;10191-41-0	14985	C02477	HMDB01893	6157423	7726830	4301443	11651623	7040060	6006544	8440273	4590277	5706567	4600694	5929787	8717729	5393069	8022510	4581104	8591846	4741601	5.61038e+06	6209567	5466915
222	anthranilate	Amino Acid	Tryptophan Metabolism	4970	LC/MS Pos Early	1258	2606	138.055	118-92-3	227	C00108	HMDB01123	995115	1289985	1.85484e+06	1494221	1513759	1.51612e+06	2185082	2679300	2794793	1883912	1439380	1224607	1.79511e+06	1446092	1159749	1451816	1328242	1.55239e+06	1132122	2270617
880	arabitol/xylitol	Carbohydrate	Pentose Metabolism	48885	LC/MS Polar	100006430	1932.4	151.061					150687	141498	133164	244811	137119	130349	121070	114647	204358	159959	216390	152834	174439	148178	145050	114561	52187	65875	78612	114127
882	arabonate/xylonate	Carbohydrate	Pentose Metabolism	48255	LC/MS Polar	100006115	2664.6	165.04					492645	327872	432208	616548	484565	439324	446002	437214	573216	594035	486719	410115	441692	558478	395223	284891	269116	278410	272945	453980
1061	arachidate (20:0)	Lipid	Long Chain Fatty Acid	1118	LC/MS Neg	893	6295	311.296	506-30-9	10467	C06425	HMDB02212	20899394	19426848	22746792	45535768	22921800	38740140	23552284	20107648	17797116	20156780	20596464	24163656	21924824	27522214	16453967	25089630	18020592	31307104	18562384	26198764
1090	arachidonate (20:4n6)	Lipid	Polyunsaturated Fatty Acid (n3 and n6)	1110	LC/MS Neg	229	5535	303.233	506-32-1	444899	C00219	HMDB01043	17292986	15056527	28645364	46993388	22318478	33217356	19519218	15575393	9691020	12291910	17895600	19197700	21201928	34036368	14037748	25371240	21813888	33419484	20763592	24813584
348	arginine	Amino Acid	Urea cycle; Arginine and Proline Metabolism	1638	LC/MS Pos Early	231	2825	175.119	1119-34-2	232	C00062	HMDB00517	959646656	878180608	869351936	1134201856	869793792	993061632	1085373824	1054994880	1206066560	983755520	1001662784	921294784	954599744	964377920	813886144	1331337472	1289943040	1017934336	1142966784	1321921664
354	argininosuccinate	Amino Acid	Urea cycle; Arginine and Proline Metabolism	15497	LC/MS Pos Early	232	2745	291.13	156637-58-0	16950;828	C03406	HMDB00052	40737240	35137288	29927380	36106576	33834680	25754780	27967580	30434792	25959282	26171388	40190272	39095200	40148176	27364040	33761652	29461616	24180280	17787556	16610316	34076752
30	asparagine	Amino Acid	Alanine and Aspartate Metabolism	512	LC/MS Pos Early	917	1225	133.061	70-47-3	6267	C00152	HMDB00168	275819680	248573024	252965472	335172832	260950272	323287008	418419712	350863776	301938304	347731584	304000416	301937536	291669632	256781264	240182688	433804544	424089888	307824352	274004992	454520640
28	aspartate	Amino Acid	Alanine and Aspartate Metabolism	443	LC/MS Pos Early	234	1165	134.045	56-84-8	5960	C00049	HMDB00191	1421755264	1740690560	1442978560	1631674624	1368855552	1167238016	1972994816	1465749248	1343470976	1523184640	1156360448	1985490176	1513623680	1514303360	1222799488	1082174464	937638720	766578432	616898304	1208911872
1067	behenate (22:0)*	Lipid	Long Chain Fatty Acid	12125	LC/MS Neg	314	6745	339.327	112-85-6	8215	C08281	HMDB00944	7.75231e+06	6.7533e+06	9211161	18593948	7687683	21840950	9045127	8219273	7661768	9372248	7285634	7.91395e+06	7051222	9321532	6233695	10568442	5708702	14288558	9644596	10892238
1795	behenoyl sphingomyelin (d18:1/22:0)*	Lipid	Sphingolipid Metabolism	48492	LC/MS Pos Late	100006294	3083	787.669					13972554	11475656	11009661	18046884	12154885	12918976	13557545	14992085	11508334	12465290	14645891	14760435	15689720	12410546	14324354	15384200	10512449	8432795	12011738	14133722
3720	benzoylcarnitine*	Xenobiotics	Chemical	43265	LC/MS Pos Early	100004555	3041	266.139	105450-08-6				357567	233758	291664	535672	276981	284128	290029	361379	345426	207969	379165	284268	436854	369719	337375		74243			119057
2701	beta-alanine	Nucleotide	Pyrimidine Metabolism, Uracil containing	55	LC/MS Pos Early	244	1939	90.055	56-41-7;107-95-9	239	C00099	HMDB00056	372830208	329232960	399543744	374259424	350448992	414010976	368368224	447946976	380158752	332447936	381451168	300308672	418879424	413159456	405703584	112727760	184383472	118461040	125842584	139384416
3067	beta-guanidinopropanoate	Xenobiotics	Food Component/Plant	35101	LC/MS Pos Early	100001411	2145	132.077	353-09-3	67701	C03065	HMDB13222	54329764	57833764	60177792	62634132	58396684	46844620	56991960	61160536	42923576	47561136	75205792	80715680	75298352	67955840	61062272	14961178	14869291	9931707	8376432	17413772
266	beta-hydroxyisovalerate	Amino Acid	Leucine, Isoleucine and Valine Metabolism	12129	LC/MS Polar	1442	1149.8	117.056	625-08-1	69362		HMDB00754	317087	268858	328431	333503	283743	403048	504554	501410	349409	397788	386758	337961	351179	289006	224955	349578	227607	237679	243417	301076
267	beta-hydroxyisovaleroylcarnitine	Amino Acid	Leucine, Isoleucine and Valine Metabolism	35433	LC/MS Pos Early	100001594	2584	262.165	99159-87-2				4362387	2427504	3542379	5073604	3393071	5030134	4873311	6334673	4138519	4380367	5414349	3304111	4527245	4218330	4799224	3114007	2.38324e+06	1.59043e+06	2727321	3611650
6	betaine	Amino Acid	Glycine, Serine and Threonine Metabolism	3141	LC/MS Pos Early	799	1064	118.086	107-43-7	247	C00719	HMDB00043	179302032	152282672	198963568	219054032	189970448	187224000	191419328	203624160	166915840	176206848	207427136	180907632	189131744	173185360	178724432	115743544	111028528	83157512	89184408	126713512
7	betaine aldehyde	Amino Acid	Glycine, Serine and Threonine Metabolism	15499	LC/MS Pos Early	1219	1915	120.102	7758-31-8	249	C00576	HMDB01252	6371822	8090173	5.94142e+06	7317751	5853109	3502621	4856075	4841904	5713670	5217462	10036064	10088851	7721916	11038403	6617335	6629752	7.00161e+06	6215240	11112761	10748564
1241	butyrylcarnitine	Lipid	Fatty Acid Metabolism (also BCAA Metabolism)	32412	LC/MS Pos Early	100001054	2860	232.154	25576-40-3	439829	C02862	HMDB02013	326589440	275695712	279342496	285041696	331512960	448864800	492386912	533156064	495250304	570464192	337873632	322936288	376608768	212566608	350854816	220466656	177559600	178139536	147705632	312996448
97	cadaverine	Amino Acid	Lysine Metabolism	15308	LC/MS Pos Early	100000110	3036	103.123	462-94-2;1476-39-7	273	C01672	HMDB02322	579236		205671	522358	310583	376794	549868	503013	909772	590033	371841	285609		602900	251459
1034	caprylate (8:0)	Lipid	Medium Chain Fatty Acid	32492	LC/MS Neg	932	4362	143.108	124-07-2	379	C06423	HMDB00482	1003655	1298613	768876	783687	717375	1420575	1585695	2956083	5102666	3338932	1.80544e+06	1126721	869839	906840	1295159	2113131	2659047	2.05731e+06	1.82297e+06	1.74692e+06
45	carboxyethyl-GABA	Amino Acid	Glutamate Metabolism	40007	LC/MS Pos Early	100003260	2085	176.092	4386-03-02	2572		HMDB02201	777759	426873	592835	826810	833278	518508	506732	566316	530804	523916	706326	576528	644570	816297	748570	386362	353880	359466	480622	394339
1283	carnitine	Lipid	Carnitine Metabolism	15500	LC/MS Pos Early	100000007	1978	162.112	461-05-2	10917	C00318	HMDB00062	116067256	93972128	108456832	139380400	92299976	218787744	240318480	246880304	194817760	222693216	125567760	122572032	154921504	150798896	106850560	174626528	185554992	130023008	125392456	194946352
434	carnosine	Peptide	Dipeptide Derivative	1768	LC/MS Pos Early	249	2942	227.114	305-84-0	439224	C00386	HMDB00033	3039199	3776644	2790845	3852216	2764441	3205790	3.71837e+06	3195692	3.98143e+06	3065156	3670049	4382184	3242187	2807702	2726888	3.84852e+06	3003180	2229238	2748608	3628593
250	C-glycosyltryptophan	Amino Acid	Tryptophan Metabolism	48782	LC/MS Neg	100006379	1777	365.135	180509-18-6	10981970			44582	38244	51647	70808	57129	71926	98069	96453	81079	94217	69005	51485	59191	63439	49965	74605	59753	46082	61044	80492
1436	chiro-inositol	Lipid	Inositol Metabolism	37112	LC/MS Polar	100001859	3191.2	225.062	643-12-9		C19891	HMDB34220	133007	249387	169135	200563	221544	173059	244765	134737	222987	149331	259350	251076	196868	177953	146822	116863	179682	152984	117724	137487
1990	cholate	Lipid	Primary Bile Acid Metabolism	22842	LC/MS Neg	136	5165	407.28	81-25-4	221493	C00695	HMDB00619	51111	70310	52851	98973		77261	80572	70629	100541	79793	59976	85621	43690	71802	55878	92259	75301	65002	83053	132926
1824	cholesterol	Lipid	Sterol	63	LC/MS Pos Late	266	2707	369.352	57-88-5	11025495	C00187	HMDB00067	65421816	55942148	61327304	87826912	83171136	80053840	90713760	87778232	65270164	69479512	66450624	78201528	71429576	58248584	64860696	78437488	57901524	40045172	59102192	89609288
1463	choline	Lipid	Phospholipid Metabolism	15506	LC/MS Pos Early	1256	1961	104.107	67-48-1	305	C00114	HMDB00097	2335860736	2072838528	2396543488	2293404928	2462423552	1101510656	1304111488	1203255296	1260737920	1325287552	2386229504	2226276096	2193119232	2369008640	2296901376	1157390720	1111879424	976379328	1220942208	1337847168
1464	choline phosphate	Lipid	Phospholipid Metabolism	34396	LC/MS Pos Early	267	700	184.073	72556-74-2	1014	C00588	HMDB01565	2963321344	3664907520	2370480640	2741024768	2828427264	3957650176	5274657792	4801103872	4368958976	5152103424	3844047872	5395292160	3656104704	4207140352	3205715712	5055302656	4499747840	3822209792	4365509120	5509177856
1267	cis-4-decenoyl carnitine	Lipid	Fatty Acid Metabolism(Acyl Carnitine)	38178	LC/MS Pos Late	100002259	1057	314.233	98930-66-6				146189	133083	133684	146071	87875	207847	168777	173652	175931	126544	102144	87714	130135	176373	115628	79864	122401	73106	84315	106592
1007	citrate	Energy	TCA Cycle	1564	LC/MS Neg	1124	582	191.02	77-92-9	311	C00158	HMDB00094	49492484	80778592	78816928	50607068	90405792	75422160	70571288	89414448	99015984	100132968	94281016	87786648	78524016	66812336	93626464	87777520	98601448	100779264	78575040	117197136
353	citrulline	Amino Acid	Urea cycle; Arginine and Proline Metabolism	2132	LC/MS Pos Early	391	1520	176.103	372-75-8	9750	C00327	HMDB00904	4458063	5605392	4536820	6776608	4442730	10763728	10793563	15726623	26425988	16194400	6935413	6436245	5638721	5261864	4796187	17441868	16146734	16666298	19076648	25731216
2766	coenzyme A	Cofactors and Vitamins	Pantothenate and CoA Metabolism	46322	LC/MS Neg	270	1448	382.55	85-61-0;18439-24-2	317	C00010	HMDB01423	1172351	1503485	1580517	2240493	1623466	2793890	3911452	2.05855e+06	1312316	2978677	2010887	2949272	1937700	2028520	1523324	2633655	1546300	5246267	3027918	4415148
377	creatine	Amino Acid	Creatine Metabolism	27718	LC/MS Neg	1221	763	130.062	57-00-1	586	C00300	HMDB00064	59596356	60758700	61672052	70713896	62681824	29248424	33322050	29921214	25732862	27673392	65064832	69746864	71930688	64684716	61675952	14612637	15366163	13824040	12657267	16334482
380	creatine phosphate	Amino Acid	Creatine Metabolism	33951	LC/MS Polar	100000112	3831	210.029	922-32-7	587	C02305	HMDB01511	211985	252562	662021	161821	454373	107445	131390	226576	406986	155967	209420	180335	199948	152185	267316	102643	169548	137200	76661	93314
378	creatinine	Amino Acid	Creatine Metabolism	513	LC/MS Pos Early	275	2055	114.066	60-27-5	588	C00791	HMDB00562	152662832	149455600	147850832	167284528	149562560	105921400	114089248	119112168	114599560	108622576	167617440	176545472	159341008	153598480	151191328	81905104	75875760	62896456	75125880	89767536
324	cystathionine	Amino Acid	Methionine, Cysteine, SAM and Taurine Metabolism	15705	LC/MS Pos Early	310	2270	223.075	535-34-2	439258	C02291	HMDB00099	81370464	116054096	67065636	118725680	63044824	32458596	70013136	51179568	50919548	76499728	95309488	128906736	103481520	76409168	77089152	201183120	140632544	135155968	132646320	184821744
329	cysteine	Amino Acid	Methionine, Cysteine, SAM and Taurine Metabolism	1868	LC/MS Pos Early	800	1488	122.027	52-90-4;56-89-3	5862	C00097	HMDB00574	168299024	145536416	134767392	230843552	140904336	75649016	88797368	79244656	57487936	64322248	198818400	202328016	173697984	151316432	128770536	106426096	80184424	47287524	64846296	96267192
337	cysteine sulfinic acid	Amino Acid	Methionine, Cysteine, SAM and Taurine Metabolism	37443	LC/MS Pos Early	100002113	597	154.017	207121-48-0	109	C00606	HMDB00996	124010	146175	147022	295782	194914		87419	61533	95164	94596	212457	191986	202598	135877	165828	57158	84972	48819		173621
405	cysteine-glutathione disulfide	Amino Acid	Glutathione Metabolism	35159	LC/MS Pos Early	100001437	2465	427.095	13081-14-6	4247235		HMDB00656	1749867	1267144	1532866	2.9482e+06	1426909	288162		1275618	776193	327187	2369744	2120422	2041371	1090797	1.40268e+06	1014153	572742	466778	496932	1284418
408	cysteinylglycine	Amino Acid	Glutathione Metabolism	35637	LC/MS Pos Early	278	2132	179.048	19246-18-5	439498	C01419	HMDB00078	110982056	105965928	96830688	108464896	90508272	113849024	143562240	121735792	99917656	121613032	129744400	147968048	125126392	114776200	108498664	93678936	81698376	57372292	71356288	91487920
2710	cytidine	Nucleotide	Pyrimidine Metabolism, Cytidine containing	514	LC/MS Pos Early	827	2124	244.093	65-46-3	6175	C00475	HMDB00089	8480572	7416297	2968350	9130416	3731583	211636576	193289648	216263488	150593376	163792976	8671576	9344336	5966778	9021686	6698200	178734176	106150936	80683304	112987776	130590832
1465	cytidine 5'-diphosphocholine	Lipid	Phospholipid Metabolism	34418	LC/MS Pos Early	1220	725	489.115	33818-15-4	13804	C00307	HMDB01413	38101308	32007762	18561684	35668788	19965774	34830348	38882960	41788424	28973910	29307070	32886416	36469000	30378344	22574736	18856020	49160788	24806520	23340304	36831868	35563568
2707	cytidine 5'-monophosphate (5'-CMP)	Nucleotide	Pyrimidine Metabolism, Cytidine containing	2372	LC/MS Pos Early	282	835	324.059	63-37-6	6131	C00055	HMDB00095	70203632	74061168	34121496	66775468	39607920	99162008	96471920	95886152	53447312	77638760	86073456	103466560	70194488	79556296	57349156	101092816	51004964	49339084	76047088	88140520
967	cytidine 5'-monophospho-N-acetylneuraminic acid	Carbohydrate	Nucleotide Sugar	36831	LC/MS Polar	1223	3900	613.14	3063-71-6	448209	C00128	HMDB01176	3093329	2.84638e+06	2537610	3088405	2843825	2528889	2908722	2.89335e+06	2544932	2573771	3247807	2914908	2710200	2255123	2248520	3036599	2507963	1.82902e+06	2058994	2762354
2706	cytidine diphosphate	Nucleotide	Pyrimidine Metabolism, Cytidine containing	2841	LC/MS Neg	280	580	402.011	34393-59-4	6132	C00112	HMDB01546	1514484	2623703	821300	1651699	1153735	4896222	5469352	5530969	5835555	4867096	2051208	2.98913e+06	2382326	2193089	1915557	10283626	8802551	12703009	11321175	9572473
2705	cytidine triphosphate	Nucleotide	Pyrimidine Metabolism, Cytidine containing	2844	LC/MS Neg	281	575	481.977	36051-68-0	6176	C00063	HMDB00082	407336	1131700	952966	824305	1215652	2063207	2498107	2522965	5317753	2748349	1138250	1191244	1428117	978843	1238778	5893826	8857263	12093634	8117869	6831608
1471	cytidine-5'-diphosphoethanolamine	Lipid	Phospholipid Metabolism	34410	LC/MS Pos Early	100001407	707	447.068	72842-05-8	123727	C00570	HMDB01564	6109349	5399655	5051599	5107025	5792915	4807225	6140466	6195798	5660804	4079753	5905047	5259018	6572657	4206095	5029240	4324441	3752592	2818656	3913448	4505781
2711	cytosine	Nucleotide	Pyrimidine Metabolism, Cytidine containing	573	LC/MS Pos Early	881	2060	112.051	71-30-7	597	C00380	HMDB00630	277694	237450	194210	271698	126502	254225	184440	140906	282464	218331	217069	234986	345100	239616	152980	316974	306919	176150	273364	264215
3099	daidzein	Xenobiotics	Food Component/Plant	32453	LC/MS Neg	100001219	3566	253.051	486-66-8	5281708	C10208	HMDB03312	3736576	4548695	3853144	5450873	4123792	3458818	3500522	3418378	2939380	3788806	4663412	5726803	4357702	3473494	4465496	4228186	3242286	3000259	4719311	5073373
3273	daidzein sulfate (2)	Xenobiotics	Food Component/Plant	48728	LC/MS Neg	100006363	3330	333.008					387671	245963	461097	507260	396466	1891586	1714027	1984299	1263733	1021358	476625	291252	625684	335212	357691	364668	510959	249879	537720	457438
1265	decanoylcarnitine	Lipid	Fatty Acid Metabolism(Acyl Carnitine)	33941	LC/MS Pos Late	100001251	1130	316.248	1492-27-9	10245190		HMDB00651	567424	396108	483111	655637	443488	873393	807031	943721	770404	689616	569552	451194	821471	667742	370379	473052	394290	334684	349328	552844
1282	deoxycarnitine	Lipid	Carnitine Metabolism	36747	LC/MS Pos Early	100001662	2052	146.118	6249-56-5	134	C01181	HMDB01161	100559408	83493744	89889736	126728632	92813312	134741344	146873488	157573504	123919336	133807664	115054688	95591880	120021384	97614384	102876824	72619824	69629984	45889280	53418636	79209480
2642	diadenosine triphosphate	Nucleotide	Purine Metabolism, Adenine containing	47397	LC/MS Neg	100002712	1213.7	755.075	56432-02-1		C06197	HMDB01155	3689650	4045433	3470653	4143249	3312303	3389101	4351685	3.94531e+06	3258429	3148007	4171586	5290742	4249916	4.05615e+06	3211797	6331458	3.9095e+06	3.579e+06	3.64392e+06	4658098
1094	dihomo-linoleate (20:2n6)	Lipid	Polyunsaturated Fatty Acid (n3 and n6)	17805	LC/MS Neg	1231	5730	307.264	2091-39-6	6439848	C16525	HMDB05060	173646608	137465312	233657744	420676192	158264048	567785024	305906304	259432576	207392656	235294448	136478144	145676752	170670048	250422288	112372216	238889680	168188128	275058048	196994688	191986416
1089	dihomo-linolenate (20:3n3 or n6)	Lipid	Polyunsaturated Fatty Acid (n3 and n6)	35718	LC/MS Neg	100001739	5596	305.249	17046-59-2	5280581	C03242	HMDB02925	13799868	11485868	17468228	26650146	14019319	25145636	16332636	11420475	9170112	10778102	11707848	13834024	12531032	19433944	10861068	15490600	12342859	17666520	13664361	14180344
832	dihydroxyacetone phosphate (DHAP)	Carbohydrate	Glycolysis, Gluconeogenesis, and Pyruvate Metabolism	15522	LC/MS Pos Early	309	539	171.005	102783-56-2	668	C00111	HMDB01473	237103	468461	479295	1.48663e+06	1049702	570492	508719	284002	2256738	1183540	1596752	1402291	1.61145e+06	1452302	784374	518690	661367	464351	513253	954581
360	dimethylarginine (SDMA + ADMA)	Amino Acid	Urea cycle; Arginine and Proline Metabolism	36808	LC/MS Pos Early	100001810	2850	203.15	102783-24-4	123831	C03626	HMDB01539	98033504	75456168	83952360	117353688	76716168	90485688	97710096	111859352	93062392	78659056	93460752	72366368	86167400	82705512	66047444	112343664	93206888	63582984	84228600	100312792
5	dimethylglycine	Amino Acid	Glycine, Serine and Threonine Metabolism	5086	LC/MS Pos Early	806	1104	104.071	1118-68-9	673	C01026	HMDB00092	3258872	3222938	3622448	3.74323e+06	3384922	3131936	3530061	3454884	3515241	2973082	2905269	3300618	3.07262e+06	3231051	2926530	1987855	2007069	1568576	1684599	2020417
1093	docosadienoate (22:2n6)	Lipid	Polyunsaturated Fatty Acid (n3 and n6)	32415	LC/MS Neg	100001182	6034	335.296	7370-49-2	5282807	C16533	HMDB61714	78344296	73252928	104661488	194238320	69693472	268181024	145815728	119904192	90876704	111077112	62566944	70805464	79704760	98137880	52212076	114569688	72149408	128164288	82316936	88304936
1081	docosahexaenoate (DHA; 22:6n3)	Lipid	Polyunsaturated Fatty Acid (n3 and n6)	44675	LC/MS Neg	100000665	5525	327.233	6217-54-5	445580	C06429	HMDB02183	47747992	42644952	70413432	121793344	53885056	85846024	53106492	36137360	21381022	35334332	53484060	70568928	62658620	88831272	42474296	64481800	45190720	73762848	43645068	55150096
1080	docosapentaenoate (n3 DPA; 22:5n3)	Lipid	Polyunsaturated Fatty Acid (n3 and n6)	32504	LC/MS Neg	100001181	5571	329.249	2234-74-4	6441454	C16513	HMDB01976	24640536	23762568	34756080	60128296	25451640	40378608	25302264	16402599	9890860	16016156	25343498	36548324	27891932	45036920	18299004	37312784	22868264	39636772	22593488	25365796
3694	EDTA	Xenobiotics	Chemical	22163	LC/MS Pos Early	100001002	875	293.098	60-00-4	6049	C00284	HMDB15109	131229368	89568984	118140912	95410296	63724272	124461048	96460888	85999128	199693696	159607424	84111296	68008704	79737816	66544112	125296128	155175168	98758912	96346320	115026248	124699856
1079	eicosapentaenoate (EPA; 20:5n3)	Lipid	Polyunsaturated Fatty Acid (n3 and n6)	18467	LC/MS Neg	2050	5450	301.217	10-2005-9;10417-94-4	446284	C06428	HMDB01999	3564994	3.66807e+06	5805734	7845896	4424082	6044242	4481565	3261506	2522362	2985669	4249361	4810203	4106020	6107494	3418816	4599989	4423690	6037881	4389767	4699778
1064	eicosenoate (20:1)	Lipid	Long Chain Fatty Acid	33587	LC/MS Neg	100001335	5950	309.28		5282768		HMDB02231	382812704	314692032	444196000	823744512	311264864	845310272	480348096	378099136	304606944	337475616	335481056	372896832	381922848	425668832	268307056	412919072	267154912	423699680	274284000	310711552
3113	ergothioneine	Xenobiotics	Food Component/Plant	37459	LC/MS Pos Early	100002154	850	230.096	58511-63-0	3032311	C05570	HMDB03045	14870250	12879612	11346627	17351692	12485530	17425360	20103112	19063344	16043943	17416662	19018572	19359916	18102906	16453108	16245292	11465088	10407321	6985540	9626349	13751354
1068	erucate (22:1n9)	Lipid	Long Chain Fatty Acid	1552	LC/MS Neg	1087	6355.6	337.311	112-86-7	5281116	C08316	HMDB02068	62922488	56166468	64165984	146872768	58240596	165179232	97069328	62910304	59584484	73512016	57346100	77037952	57869236	67778016	43803212	89512936	54836728	89962552	50586940	71413896
3115	erythritol	Xenobiotics	Food Component/Plant	20699	LC/MS Polar	100000846	1491	167.056	149-32-6	222285	C00503	HMDB02994	680706	612335	688762	571724	592543	555761	711774	660594	654382	679368	750286	816469	673894	528143	566966	431499	365951	331685	403690	395639
1000	erythronate*	Carbohydrate	Aminosugar Metabolism	42420	LC/MS Polar	100001320	2186	135.03	88759-55-1	2781043		HMDB00613	52575700	37924640	49230808	46298812	47075524	43505712	41250408	50346476	36966412	39618144	56096488	45073876	52049600	35242072	41891520	10793211	11391904	8033987	6.52124e+06	14260090
295	ethylmalonate	Amino Acid	Leucine, Isoleucine and Valine Metabolism	15765	LC/MS Polar	2054	2785	131.035	601-75-2	11756		HMDB00622	2238355	1721388	1.99014e+06	1968757	1951633	2117417	1689585	2166868	1366078	1.6795e+06	2405878	1757921	2332801	1540645	1841917	600883	526621	398813	371875	568870
2760	flavin adenine dinucleotide (FAD)	Cofactors and Vitamins	Riboflavin Metabolism	2134	LC/MS Neg	327	2425	784.15	146-14-5;84366-81-4	643975	C00016	HMDB01248	1902201	1723175	1871439	2.06936e+06	2.08627e+06	2116081	2603953	2704489	1900725	1.91133e+06	1.9406e+06	2125007	2113575	2076350	1699064	2227135	1688437	1061356	1586508	2103716
2761	flavin mononucleotide (FMN)	Cofactors and Vitamins	Riboflavin Metabolism	15797	LC/MS Neg	100000251	2390	455.097	130-40-5	710	C00061	HMDB01520	70172	79377	100500	133799	107835	131166	175704	150698	72220	102165	111580	124552	120930	147898	127081	148797	105035	174070	148702	136676
927	fructose	Carbohydrate	Fructose, Mannose and Galactose Metabolism	577	LC/MS Polar	878	2022.2	179.056	57-48-7	5984	C00095	HMDB00660	5283868	5268297	6758808	5936124	6.68906e+06	2159111	2114244	2.49773e+06	5755972	4735276	4713015	3687660	3.48138e+06	4458513	4685492	1.23336e+06	4589055	1686841	2023015	2693606
829	fructose 1,6-bisphosphate	Carbohydrate	Glycolysis, Gluconeogenesis, and Pyruvate Metabolism	15926	LC/MS Neg	1253	553.1	338.989	38099-82-0;103213-44-1	172313	C05378	HMDB01058	777396	1686278	957734	2317916	1536939	1284645	1687829	1321921	3.57334e+06	2195048	3177042	3236115	3653567	3041638	1590994	2223096	4556945	3598725	2692364	3553178
827	fructose-6-phosphate	Carbohydrate	Glycolysis, Gluconeogenesis, and Pyruvate Metabolism	12021	LC/MS Polar	1232	4261.4	259.022	103213-47-4	69507	C05345	HMDB00124	2152352	2631881	1808957	2117964	2310980	1252671	1132394	927082	2178776	1235674	2199410	2744668	1977909	2699261	1851670	2613513	2742027	2823145	4121785	3729169
1016	fumarate	Energy	TCA Cycle	1643	LC/MS Polar	330	3084	115.004	100-17-8	444972	C00122	HMDB00134	23159320	18209340	20572964	18233800	21796760	14517506	14113790	15665151	11961837	13392415	21321460	19314524	19729034	15327922	19829980	10195241	8292789	6890345	5859233	8577125
951	galactonate	Carbohydrate	Fructose, Mannose and Galactose Metabolism	27719	LC/MS Polar	100001026	3085	195.051	299-28-5	128869	C00880	HMDB00565	8276667	8306522	7230235	7417938	6584907	4552246	4449882	6286490	6.64942e+06	5921806	7838638	8702419	5230694	4557295	1.75429e+06	1675330	2242549	1620836	1472166	580877
44	gamma-aminobutyrate (GABA)	Amino Acid	Glutamate Metabolism	1416	LC/MS Pos Early	141	2048	104.071	56-12-2	119	C00334	HMDB00112	114914240	141016192	96289328	102997912	86632712	130923768	166184608	127987520	102015512	87683552	187053168	211100960	123594032	112352336	93968320	42894300	64330924	26204298	30042144	34177488
433	gamma-glutamyl-2-aminobutyrate	Peptide	Gamma-glutamyl Amino Acid	37092	LC/MS Pos Early	100001502	2380	233.113					3.92852e+06	3325331	3740153	5231871	3287247	3.60566e+06	3962353	4221569	3199586	2891718	4641545	3886302	4546814	3310465	3781748	2268517	2189093	1322032	1534869	2313313
418	gamma-glutamylalanine	Peptide	Gamma-glutamyl Amino Acid	37063	LC/MS Pos Early	100001843	1986	219.098	5875-41-2	440103		HMDB29142	820651	698470	943239	857214	956788	216065	275615	322173	102503	89462	1064883	825793	1199288	587534	1038407	169794	124680	97266		104528
419	gamma-glutamylcysteine	Peptide	Gamma-glutamyl Amino Acid	1778	LC/MS Pos Early	1036	2118	251.07	636-58-8	842	C00669	HMDB01049	25211696	20798724	17575000	28457854	20683990	28217444	33181372	22842092	21254660	20731012	25005056	25823528	20877760	21073642	16382872	29072170	18384476	13931623	15104220	21133944
426	gamma-glutamyl-epsilon-lysine	Peptide	Gamma-glutamyl Amino Acid	33934	LC/MS Pos Early	100001262	2717	276.155	17105-15-6	65254;14284565		HMDB03869	1331241	1636409	1095316	1602055	1273148	1.6447e+06	2467499	1435509	1360859	1.66584e+06	1590944	1723557	1343299	1577858	1387109	2590117	2509424	972804	2035093	1945387
420	gamma-glutamylglutamate	Peptide	Gamma-glutamyl Amino Acid	36738	LC/MS Pos Early	331	1775	277.103	1116-22-9	92865	C05282	HMDB11737	58609788	60123104	52747608	49192512	53562792	26045374	26120574	35550976	26866380	21857116	70341120	65329300	65111504	41621804	61245480	21005404	17727268	13801628	16744873	20673308
421	gamma-glutamylglutamine	Peptide	Gamma-glutamyl Amino Acid	2730	LC/MS Pos Early	1140	1430	276.119	10148-81-9	150914	C05283	HMDB11738	89941824	72968568	76507920	88710608	75513424	15799405	18287228	19899224	15315261	11331225	107456120	93880544	100497824	70745096	83310352	10787713	11156657	5123908	7941928	9560045
422	gamma-glutamylglycine	Peptide	Gamma-glutamyl Amino Acid	33949	LC/MS Pos Early	100001294	1535	205.082	1948-29-4	165527		HMDB11667	8974919	6124569	8586446	9058374	9651627	20884062	18902442	15906882	11305496	9272679	13510983	8835047	13047664	8321559	11525509	6433361	3980619	3013772	2201752	3705893
423	gamma-glutamylhistidine	Peptide	Gamma-glutamyl Amino Acid	18245	LC/MS Pos Early	1235	2740	285.119	37460-15-4	7017195			443721	398385	359676	621650	408452	293535	297010	248641	226950	180711	495594	466196	511396	305407	365783	291476	226491	91608	176658	196027
424	gamma-glutamylisoleucine*	Peptide	Gamma-glutamyl Amino Acid	34456	LC/MS Pos Early	100001485	2940	261.144		14253342		HMDB11170	2745689	2861753	1.96773e+06	2968911	2777188	26309478	27502744	16284609	13693182	13460622	3.27829e+06	3.62293e+06	2553068	2176696	2538497	21459744	16750788	9648733	9382687	16294808
425	gamma-glutamylleucine	Peptide	Gamma-glutamyl Amino Acid	18369	LC/MS Pos Early	1268	2991	261.144	2566-39-4	151023		HMDB11171	3489736	4030992	3166662	4645072	3385512	34962976	34967204	20197884	17544564	16977294	3.77564e+06	5016684	3854776	3472497	3561716	28841068	19222868	11354177	11712351	18407746
427	gamma-glutamylmethionine	Peptide	Gamma-glutamyl Amino Acid	44872	LC/MS Pos Early	100001313	2640	279.101	17663-87-5	7009567		HMDB29155	2636277	1.96682e+06	2109485	3558356	2496089	1144825	1382807	1195501	958976	936123	3144283	2484738	2663835	2.05466e+06	2496792	1134764	874160	348777	630088	819326
428	gamma-glutamylphenylalanine	Peptide	Gamma-glutamyl Amino Acid	33422	LC/MS Neg	100000491	1825	293.114	7432-24-8	111299		HMDB00594	412717	420913	376143	528816	431052	855908	1070590	803144	794183	854199	481649	464975	411139	391652	411262	744747	649958	445118	541135	669456
429	gamma-glutamylthreonine*	Peptide	Gamma-glutamyl Amino Acid	33364	LC/MS Pos Early	100001314	1750	249.108	5652-48-2			HMDB29159	2608564	3125898	1731236	4441434	2404235	44921748	52247368	32738648	31935700	24549374	3239960	4688880	2196815	1290387	1593921	41472312	9010828	7226369	3094356	15697706
431	gamma-glutamyltyrosine	Peptide	Gamma-glutamyl Amino Acid	2734	LC/MS Neg	1102	1240	309.109	7432-23-7	94340		HMDB11741	190786	224224	269742	392992	270254	360459	437529	373469	339775	414880	325978	351650	305960	289066	258020	402486	340737	240787	281970	381480
432	gamma-glutamylvaline	Peptide	Gamma-glutamyl Amino Acid	43829	LC/MS Pos Early	100001126	2700	247.129	2746-34-1	7015683		HMDB11172	3554694	4635181	3198908	5047188	4517815	89407648	89786488	52275332	44256504	41583968	4797819	6558888	3.83552e+06	3788875	4036360	63554192	46007420	28789080	24780784	43963860
2979	genistein	Xenobiotics	Food Component/Plant	32448	LC/MS Neg	100001221	3754	269.046	446-72-0	5280961	C06563	HMDB03217	881217	975943	946691	1521916	964585	596308	531202	555375	538821	772526	1018738	1353993	942492	817197	966478	976954	738905	610261	944717	1083868
3046	gluconate	Xenobiotics	Food Component/Plant	587	LC/MS Polar	338	2922	195.051	527-07-1	10690	C00257	HMDB00625	24105308	22120874	18727528	16692907	14831226	6.77686e+06	5865802	11129051	14668129	13506846	17398176	16195618	12451127	7.65244e+06	10279361	2524668	6330348	4.03103e+06	4836040	7554949
973	glucosamine-6-phosphate	Carbohydrate	Aminosugar Metabolism	580	LC/MS Polar	290	4521.5	258.038	3616-42-0	439217	C00352	HMDB01254	1201357	438405	1451224	835346	1159837	87817	213979	496006	813881	333503	208684	224251	349128	332323	204705	541812	599249	383824		312574
823	glucose	Carbohydrate	Glycolysis, Gluconeogenesis, and Pyruvate Metabolism	48152	LC/MS Polar	572	2342	225.062	50-99-7	79025	C00031	HMDB00122	1.65893e+06	148048	7865818	1.85233e+06	4378903	300190	306689	172650	36632468	2052141	371023	324643	286281	365649	352515	329111	371340	216142	317369	290354
824	glucose 6-phosphate	Carbohydrate	Glycolysis, Gluconeogenesis, and Pyruvate Metabolism	31260	LC/MS Polar	291	4537	259.022	103192-55-8	5958	C00668	HMDB01401	1365659	419607	1051735	513720	991514	174175	290175	481037	1402194	358728	301843	253712	293862	206199	358895	591958	1063961	266821	271300	534506
977	glucuronate	Carbohydrate	Aminosugar Metabolism	15443	LC/MS Polar	100000257	3233.3	193.035	207300-70-7	444791	C00191	HMDB00127	457766	517696	488264	411174	487195	350672	554082	386885	423490	461606	458445	628167	426919	460538	331239	403806	301311	365750	257052	350251
39	glutamate	Amino Acid	Glutamate Metabolism	57	LC/MS Pos Early	561	1500	148.06	56-86-0	611	C00025	HMDB00148	6642387456	6396471808	6232797696	6798167040	6730195968	5035743232	6112941056	6460907008	4986062848	5734039040	7465890816	7453249536	6829446656	5391700480	6433147904	4203655680	4047569664	3218532096	2500511232	4590916608
50	glutamate, gamma-methyl ester	Amino Acid	Glutamate Metabolism	33487	LC/MS Pos Early	100001103	2170	162.076	1499-55-4	68662			73969304	61477360	111457000	200731584	118213832	200590496	275469280	157420000	166252400	149000800	119152152	107387736	109324736	96026296	102860096	33308444	52220900	19822668	32581548	47149528
40	glutamine	Amino Acid	Glutamate Metabolism	53	LC/MS Pos Early	563	1291	147.076	56-85-9	5961	C00064	HMDB00641	3609035776	3494716928	2952797696	4174985728	3139344896	3316650752	4394764288	3668188160	3731300864	3450954240	3752135424	4246801920	3520805632	2980024064	2864740352	4311869952	4502296576	2942215936	3340284416	4548972544
88	glutarate (pentanedioate)	Amino Acid	Lysine Metabolism	396	LC/MS Polar	339	2900	131.035	110-94-1	743	C00489	HMDB00661	737127	706713	749272	817725	989445	428684	564960	588190	482475	405653	841927	846433	1025617	617544	624634	304352	340022	228293	180588	266398
89	glutarylcarnitine (C5)	Amino Acid	Lysine Metabolism	44664	LC/MS Pos Early	100001593	2393	276.144	102636-82-8	71464488		HMDB13130		54935					42012				66213						45415
403	glutathione, oxidized (GSSG)	Amino Acid	Glutathione Metabolism	27727	LC/MS Pos Early	448	2667	613.159	103239-24-3	65359	C00127	HMDB03337	31117982	34933856	30648218	28435942	29470338	39567656	52671016	66087752	58739592	57551164	39924348	42794744	40718584	33561512	34695328	34037068	36297908	35069296	36643680	43920296
402	glutathione, reduced (GSH)	Amino Acid	Glutathione Metabolism	2127	LC/MS Pos Early	496	2000	308.091	70-18-8	124886	C00051	HMDB00125	2306996992	2599050496	1920694016	2083986688	1990340736	3517377280	4045869568	4016788992	3605213184	3947218944	2564537088	3146937856	2396946432	2227614464	2191512320	3591548160	3024718080	2506966272	2799001088	3468353536
843	glycerate	Carbohydrate	Glycolysis, Gluconeogenesis, and Pyruvate Metabolism	1572	LC/MS Polar	1052	2070.4	105.019	600-19-1	752	C00258	HMDB00139	10013475	6730402	16451399	12423250	14899124	1099352	807720	788899	3665007	1165644	8488893	3013811	5.9513e+06	7833204	9908561	1112312	1103845	1473870	2316299	1577403
1723	glycerol	Lipid	Glycerolipid Metabolism	15122	LC/MS Pos Early	1254	717	93.0546	56-81-5	753	C00116	HMDB00131	4947653	4145524	4768653	5629151	5035762	3614011	3858380	4033436	2948935	2939727	4771531	3393071	4720657	3229464	3.88709e+06	2378724	1552505	1368918	1773290	1860464
1724	glycerol 3-phosphate	Lipid	Glycerolipid Metabolism	43847	LC/MS Neg	100000258	613.2	171.006	29849-82-9	754	C00093	HMDB00126	802441	676370	1546049	1198321	1330597	519462	783169	805036	868173	622564	704448	929468	734332	708432	849331	774954	723588	2632186	681971	921229
1472	glycerophosphoethanolamine	Lipid	Phospholipid Metabolism	37455	LC/MS Pos Early	100001620	659	216.063	33049-08-0	123874	C01233	HMDB00114	94017112	74247064	89672352	117001920	89153320	76697816	78315552	74562624	74782784	75594136	103509056	112459280	111178312	91932704	98383616	116885184	77419480	84927992	92340896	104959312
1729	glycerophosphoglycerol	Lipid	Glycerolipid Metabolism	48857	LC/MS Polar	100001619	2430	245.043		439964	C03274		8029106	6087708	7033328	8679122	7186697	6477998	6560063	6633670	6116580	5800009	7818838	6764233	7.15126e+06	5986296	5900965	2499705	2225084	1547445	1629531	2551950
1474	glycerophosphoinositol*	Lipid	Phospholipid Metabolism	52307	LC/MS Pos Early	100001621	516	335.074	16824-65-0				9574714	8241188	8024039	10185852	8735912	10021103	10769854	11268266	9354395	9112650	9417428	8197635	9852415	7393725	8502381	10857496	9233136	10216059	11016387	14751038
1466	glycerophosphorylcholine (GPC)	Lipid	Phospholipid Metabolism	15990	LC/MS Pos Early	100000269	672	258.11	28319-77-9	71920	C00670	HMDB00086	1769791872	1550637440	1517404160	1988707328	1779480064	686022336	832689600	564029760	650513792	874197312	1657852672	1805711360	1519218816	1191399680	1677384320	1358773248	860198080	978064000	952117952	1185063552
1	glycine	Amino Acid	Glycine, Serine and Threonine Metabolism	58	LC/MS Pos Early	340	1375	76.0393	56-40-6	750	C00037	HMDB00123	631587392	617255872	633896192	636928768	655607360	688001664	768311872	871632192	672264128	726927424	798644416	756291968	816846464	584977728	760457152	390851968	420044896	310111584	228385872	498399328
1994	glycochenodeoxycholate	Lipid	Primary Bile Acid Metabolism	32346	LC/MS Neg	1628	5236.1	448.307	16564-43-5	12544	C05466	HMDB00637	158722	214847	168867	223628	135374	247030	241006	267881	313602	274963	158728	231212	156528	201767	152927	384112	274311	227083	353275	403004
1808	glycosyl-N-palmitoyl-sphingosine	Lipid	Sphingolipid Metabolism	53013	LC/MS Pos Late	100009272	2623	700.572					4945407	5291046	4217608	6391659	4632139	6610207	7906334	7024878	6689711	8382568	4895594	6276370	4819478	4915701	4561284	11320778	9092581	9615274	11058586	12586365
1807	glycosyl-N-stearoyl-sphingosine	Lipid	Sphingolipid Metabolism	52234	LC/MS Pos Late	100001882	3053	728.604					805399	805296	681935	1113642	658446	886933	998773	992569	784247	1008480	935942	1125082	810077	937485	809888	1931772	1222823	1006410	1741084	2032645
560	glycylleucine	Peptide	Dipeptide	34398	LC/MS Pos Early	100001258	3059	189.123	869-19-2	92843	C02155	HMDB00759	1529176	1187401	1089372	2106083	1097557	1314847	1.74642e+06	1882615	1721227	1499775	1.62907e+06	1480117	1574688	1579806	1215742	1829746	1467546	1090944	1245661	1849522
570	glycylvaline	Peptide	Dipeptide	18357	LC/MS Pos Early	100000487	2734	175.108	1963-21-9	97417		HMDB28854	674175	597717	492188	845272	548876	621617	868009	865624	732110	872528	608544	943110	700846	650181	575187	1078364	909600	549081	526827	1067282
383	guanidinoacetate	Amino Acid	Creatine Metabolism	43802	LC/MS Pos Early	344	1937	118.061	352-97-6	763	C00581	HMDB00128	584051	687997	463246	941297	657477	1314685	1503971	1142850	1.60043e+06	1567821	591260	695296	542341	547025	560806	4361527	3957140	3465337	3213691	4754417
2652	guanine	Nucleotide	Purine Metabolism, Guanine containing	32352	LC/MS Pos Early	172	2032	152.057	73-40-5	764	C00242	HMDB00132	1086954	967102	1196621	1479493	1062609	1276945	928694	1005939	649096	797446	959602	821214	995015	1232145	1393110	928228	736382	782278	882778	802690
2651	guanosine	Nucleotide	Purine Metabolism, Guanine containing	1573	LC/MS Neg	1099	1662	282.084	118-00-3	6802	C00387	HMDB00133	17958804	15839482	16375417	21294292	18683922	5516077	5.79434e+06	5344350	2292543	3374054	23836948	15487451	19372204	25328254	19862212	1517304	2366933	1816835	2724188	1541171
2645	guanosine 5'- diphosphate (GDP)	Nucleotide	Purine Metabolism, Guanine containing	2848	LC/MS Neg	346	639	442.017	43139-22-6	8977	C00035	HMDB01201		597335		726141		4527774	4426845	3.16781e+06	2489986	2584130	597649	2661116	1280861	1325021	217338	2765994	4220501	3989378	4602209	5033210
2646	guanosine 5'- monophosphate (5'-GMP)	Nucleotide	Purine Metabolism, Guanine containing	2849	LC/MS Pos Early	347	800	364.065	5550-12-09	6804	C00144	HMDB01397	15207018	31105128	1912761	22047104	4197784	81717520	83047176	83566640	33917160	63732872	25727932	60755792	24370848	28281192	13868612	48484440	27344646	21806276	36143392	47129880
962	guanosine 5'-diphospho-fucose	Carbohydrate	Nucleotide Sugar	15903	LC/MS Neg	335	755	588.075	15839-70-0				502404	562181	556452	547287	473106	598552	789394	827934	810515	513746	461754	404240	494149	574665	506464	774330	679018	614079	625663	747442
2644	guanosine 5'-triphosphate	Nucleotide	Purine Metabolism, Guanine containing	2847	LC/MS Neg	345	592	521.983	373-49-9	6830	C00044	HMDB01273		152601			106864	338734	767300	794695	1721767	638421	107951	271937	199380	52858	72944	1014789	2810413	4851390	2432570	1834704
2775	gulonic acid*	Cofactors and Vitamins	Ascorbate and Aldarate Metabolism	46957	LC/MS Polar	100001586	2750	195.051	20246-53-1	9794176			13048599	13413865	14241401	12042880	12821381	17297002	16203600	23513384	17118508	17362812	14765769	15735549	15333490	9619110	9291174	4644888	4769212	3.67839e+06	2695633	5767873
1262	hexanoylcarnitine	Lipid	Fatty Acid Metabolism(Acyl Carnitine)	32328	LC/MS Pos Early	100000781	3308	260.186	6920-35-0	6426853		HMDB00705	8190876	5309384	6429621	6383672	6.32288e+06	8542190	9878800	11397057	9702491	10940593	7478167	6422044	8502405	4437055	7086572	3.35577e+06	3409947	2565553	2624316	5.4746e+06
2842	hippurate	Xenobiotics	Benzoate Metabolism	15753	LC/MS Neg	100000014	2106.9	178.051	495-69-2	464	C01586	HMDB00714	241332	270547	212812	332251	248385	310023	305920	277010	456535	380434	311580	251644	250985	270501	277112	301906	269093	220777	392610	321038
56	histidine	Amino Acid	Histidine Metabolism	59	LC/MS Pos Early	355	2707	156.077	5934-29-2	6274	C00135	HMDB00177	1052309760	1079599488	944419648	1486900480	1039526144	1718895360	2072778240	1884322944	1803550464	1895528960	1210120704	1299005056	1132022656	950930240	980137216	2332877056	2183636992	1547490816	1590804224	2549487360
355	homoarginine	Amino Acid	Urea cycle; Arginine and Proline Metabolism	22137	LC/MS Pos Early	100000961	2882	189.135	156-86-5	9085	C01924	HMDB00670	3116825	3537504	2334826	4.25966e+06	2.47824e+06	4185785	5414876	4.02579e+06	4800039	4598857	3.32864e+06	3.2089e+06	2681099	2525203	2637672	7411022	5.98445e+06	3866994	4.28046e+06	7573527
356	homocitrulline	Amino Acid	Urea cycle; Arginine and Proline Metabolism	22138	LC/MS Pos Early	100000963	1908	190.119	1190-49-4	65072	C02427	HMDB00679	2619539	3007988	2153751	4203640	2795081	5138547	5721298	5203016	5800516	6.23087e+06	3.19962e+06	3843794	2912933	2009770	2388449	8825889	6934081	5404129	5475194	8594020
321	homocysteine	Amino Acid	Methionine, Cysteine, SAM and Taurine Metabolism	15128	LC/MS Pos Early	311	2155	136.043	454-29-5	778	C00155	HMDB00742	6187764	3369092	9538876	5939672	6778488	6287462	7.12129e+06	9826555	8227206	6354722	3353223	3108987	3560120	2061859	2891375	6.99431e+06	5733526	5316812	4133697	4407912
20	homoserine lactone	Amino Acid	Glycine, Serine and Threonine Metabolism	15696	LC/MS Pos Early	100000262	1980	102.055	2185-02-06	445963	C02926		4.18161e+06	3.58243e+06	2701673	2928573	2083276	3794397	3398919	2827761	3558723	3.30925e+06	2536013	4985338	2454580	2442799	2362757	3886383	3148606	2731842	2728202	3.69454e+06
339	hypotaurine	Amino Acid	Methionine, Cysteine, SAM and Taurine Metabolism	590	LC/MS Pos Early	358	724	110.027	300-84-5	107812	C00519	HMDB00965	112983024	107668104	114537224	122500128	124115024	102206368	128017904	128346968	103168704	123485136	138182640	132279040	135600432	135070816	121471680	35453652	48417640	29739370	32697290	49599896
2597	hypoxanthine	Nucleotide	Purine Metabolism, (Hypo)Xanthine/Inosine containing	3127	LC/MS Polar	171	1515.8	135.031	68-94-0	790	C00262	HMDB00157	115113472	74775832	102616144	100941088	105323256	32993088	33978244	40677532	24142374	26985124	98935448	64666680	85268680	82493920	75317104	17719552	12626615	6976430	10875525	14019717
68	imidazole lactate	Amino Acid	Histidine Metabolism	15716	LC/MS Pos Early	100000263	2040	157.061	14403-45-3	440129	C05568	HMDB02320	4139980	5036105	2920792	5680083	3778140	7.9886e+06	9190349	6181071	8.38273e+06	6914660	4340301	4986028	2988758	3188359	3841247	3042729	6221436	1502039	1552198	3343609
67	imidazole propionate	Amino Acid	Histidine Metabolism	40730	LC/MS Pos Early	100003434	2263	141.066	1074-59-5	70630		HMDB02271	5046427	4961737	4257845	4412636	4363702	4223268	3.92403e+06	4881216	2905353	2717910	5967920	5351799	5273737	4524207	4429692	1645326	1615685	1174709	845510	1623980
213	indolelactate	Amino Acid	Tryptophan Metabolism	18349	LC/MS Pos Early	100000463	2600	206.081	832-97-3	92904	C02043	HMDB00671	811693	799508	779142	1092862	877392	1753777	1.44686e+06	1823808	1756859	1747045	869343	823949	773203	593041	800767	1487812	995295	1001320	777885	1612404
2596	inosine	Nucleotide	Purine Metabolism, (Hypo)Xanthine/Inosine containing	1123	LC/MS Neg	361	1602.1	267.073	58-63-9	6021	C00294	HMDB00195	299348800	251740432	269460832	329535040	261880320	96073184	82600408	88537760	44353232	63420940	330066656	265479408	303665568	330351808	265756416	36943896	27721584	20700136	34098972	32218784
2595	inosine 5'-monophosphate (IMP)	Nucleotide	Purine Metabolism, (Hypo)Xanthine/Inosine containing	2133	LC/MS Pos Early	362	650	349.054	4691-65-0	8582	C00130	HMDB00175	679250	1395571	270679	1.16315e+06	428925	15032190	14454900	16195093	9131473	8173476	1272887	3755915	1.54346e+06	1057809	841053	19454176	7932657	9545106	14044306	12865200
1443	inositol 1-phosphate (I1P)	Lipid	Inositol Metabolism	43849	LC/MS Polar	370	4785	259.022	573-35-3;106032-59-1	440194	C04006	HMDB00213		85268				308290	307963	279873	269156	290026	38590	46422	57038	74797	37266	341466	385227	400265	301790	306297
300	isobutyrylcarnitine	Amino Acid	Leucine, Isoleucine and Valine Metabolism	33441	LC/MS Pos Early	100001055	2810	232.154	25518-49-4	168379		HMDB00736	11686451	9654867	13374858	18123494	13871833	12831068	18329606	16276578	13032694	15370317	12765670	10231953	13441503	15238034	11739144	6843460	6643692	5061525	6301332	7247388
1011	isocitrate	Energy	TCA Cycle	12110	LC/MS Pos Early	1206	773	210.061	20226-99-7	1198	C00311	HMDB00193		111312	221196		232692			208811	376008	242959	169922	133597	116855	84922	231376	255233	426607	362356	189515	268976
284	isoleucine	Amino Acid	Leucine, Isoleucine and Valine Metabolism	1125	LC/MS Pos Early	376	2800	132.102	73-32-5	6306	C00407	HMDB00172	2841642240	2752870144	2582874368	3363579136	2745767424	4089306880	4317129216	4135665408	4206061056	4276424704	3098697472	3150479616	2832490496	2607746304	2691902464	4652492288	4595678208	3747270144	3817376512	5143906816
594	isoleucylglycine	Peptide	Dipeptide	40008	LC/MS Pos Early	100003169	2719	189.123	868-28-0	342532			10343001	9178263	8.20566e+06	12611754	7437052	9037869	10446547	10981339	12437700	9966150	10112238	10053407	10391456	9560702	8006764	9151034	7336607	5397687	6876587	9352528
262	isovalerylglycine	Amino Acid	Leucine, Isoleucine and Valine Metabolism	35107	LC/MS Neg	100001452	1950	158.082	16284-60-9	546304		HMDB00678		93502	120684	63456	145580	62534	81919	110866		129695		63879	122423	92985	123824	113031		103193		30684
220	kynurenate	Amino Acid	Tryptophan Metabolism	1417	LC/MS Neg	98	2224	188.035	492-27-3	3845	C01717	HMDB00715	45623	55654	108147	84722	97414	95194	111440	99608	76792	121397	111831	74000	94508	91317	44008	93689	103624	70013	141022	88056
219	kynurenine	Amino Acid	Tryptophan Metabolism	15140	LC/MS Pos Early	100000265	2739	209.092	2922-83-0	161166	C00328	HMDB00684	3.39624e+06	4115381	4781148	5037612	4208095	4646086	6.62764e+06	9174546	6045843	7797000	3588515	5183356	6167680	3.75216e+06	3926213	6490331	6546404	8.02454e+06	5626566	10627797
840	lactate	Carbohydrate	Glycolysis, Gluconeogenesis, and Pyruvate Metabolism	527	LC/MS Neg	482	681.6	89.0244	79-33-4	612	C00186	HMDB00190	882995136	761240448	742680896	947308928	742464192	710137280	707493376	761631872	759898368	676894656	880319872	859018560	869219328	778890240	796117952	591583296	535545952	443559264	603567616	617260480
1809	lactosyl-N-palmitoyl-sphingosine	Lipid	Sphingolipid Metabolism	53010	LC/MS Pos Late	100009030	2527	862.625	4201-62-1				2014671	2567881	1504600	3315167	1.84161e+06	6420125	8226990	6341070	5506340	8551873	2160798	3359221	1567101	1250773	1512915	11348316	8036977	5.20286e+06	7.84363e+06	11570675
1268	laurylcarnitine	Lipid	Fatty Acid Metabolism(Acyl Carnitine)	34534	LC/MS Pos Late	100001392	1235	344.28	25518-54-1	10427569		HMDB02250	826138	532911	596759	1126665	569882	1999978	1793782	2166905	1578405	1572559	994748	805443	1391796	1156418	663287	1315986	964788	793720	1039655	1368571
255	leucine	Amino Acid	Leucine, Isoleucine and Valine Metabolism	60	LC/MS Pos Early	397	2864	132.102	61-90-5	6106	C00123	HMDB00687	2290763264	2250218496	1969937792	2812234496	2236790528	3249142784	3557570304	3465999616	3433545984	3546532352	2490360832	2570608128	2375491072	2054485760	2089721216	3931110400	3924497664	3050277888	3080926208	4160204288
773	leucylglutamine*	Peptide	Dipeptide	48189	LC/MS Pos Early	100003183	2620	260.161		4305457			671949	562973	512781	917420	489635	539364	779209	665266	643069	581693	802065	749127	749545	659533	531479	825595	547853	462091	409982	743950
612	leucylglycine	Peptide	Dipeptide	40045	LC/MS Pos Early	100003185	2778	189.123	686-50-0	79070			1410442	1062321	1092940	1.81152e+06	953330	1114529	1409382	1460521	1164491	1.04483e+06	1295122	1.30891e+06	1482590	1508349	1129599	1608360	841592	756800	630950	1336958
1085	linoleate (18:2n6)	Lipid	Polyunsaturated Fatty Acid (n3 and n6)	1105	LC/MS Neg	180	5535	279.233	60-33-3	5280450	C01595	HMDB00673	154460512	128429480	219699904	348137600	130774880	179030064	93491232	89682712	65258892	61976536	115977048	124072856	137505920	170917744	101394288	67622472	50148032	84296736	59681168	49622564
1087	linolenate [alpha or gamma; (18:3n3 or 6)]	Lipid	Polyunsaturated Fatty Acid (n3 and n6)	34035	LC/MS Neg	100001337	5450	277.217		5280934	C06426	HMDB03073	6922195	6417790	9785981	10807640	5489578	5339357	4623777	4657585	3858015	3406907	5920916	5337140	4866531	6038473	5193227	2764648	3097595	4155724	3.20966e+06	3.13143e+06
1433	linoleoyl ethanolamide	Lipid	Endocannabinoid	52608	LC/MS Neg	100006726	6150	322.275	68171-52-8	5283446		HMDB12252	1255045	1068057	1176013	2695478	1053674	1049174	428020	385834	332003	588651	1146602	1418174	1000284	1643463	814278	369330	268725	447822	333728	597910
1273	linoleoylcarnitine*	Lipid	Fatty Acid Metabolism(Acyl Carnitine)	46223	LC/MS Pos Late	100003151	1430	424.342	36816-10-1	6450015		HMDB06469	19247360	15070458	12907741	23785488	13958617	18185648	23244144	26112224	17089740	13719805	20609432	15769476	23475560	18691022	22628086	8567762	7371037	4819439	11124679	6239666
78	lysine	Amino Acid	Lysine Metabolism	1301	LC/MS Pos Early	407	2850	147.113	56-87-1	5962	C00047	HMDB00182	626587264	635077696	584420544	749141376	575823744	664287552	726127680	683496000	817647744	658381888	649434880	634961472	633467456	656490240	531918912	927644608	869719232	703552768	769977472	885596160
1017	malate	Energy	TCA Cycle	1303	LC/MS Polar	409	3343.1	133.014	6915-15-7	525	C00149	HMDB00156	556979968	602344064	549332480	505486400	598629056	418547872	455183680	456817696	436516160	422529792	569836864	616451456	562000576	523258624	510856704	363534048	342661056	325227200	291496320	371936032
1228	malonate	Lipid	Fatty Acid Synthesis	15872	LC/MS Polar	818	3447	103.004	141-82-2;26522-22-85-0	867	C00383	HMDB00691	1025826	827765	894307	790452	833354	978136	772845	948838	1550219	1126987	1034893	863680	817686	902180	1250704	910145	978266	1142350	1074016	898812
1227	malonylcarnitine	Lipid	Fatty Acid Synthesis	37059	LC/MS Pos Early	100001526	2086	248.113	853728-01-5	22833583		HMDB02095	142444	102522	109672	158840	98739	134110		152344	192461	161360	161062	144290	166954	131228	185317	96708	59022	67572	100488	142912
932	mannitol/sorbitol	Carbohydrate	Fructose, Mannose and Galactose Metabolism	46142	LC/MS Polar	100001740	2260	181.072		5780	C01507	HMDB00247	5189980	6.61059e+06	4418721	5957127	5009696	5764030	6.33782e+06	4946346	7.66587e+06	6953282	5424737	9025470	4227652	4500147	3986961	5130315	5826606	3296615	4198033	6118999
1048	margarate (17:0)	Lipid	Long Chain Fatty Acid	1121	LC/MS Neg	891	5731	269.249	506-12-7	10465		HMDB02259	31183848	21856150	38541288	65769412	29121936	42972376	18956500	21388880	18408534	23999034	28088534	27920624	30529316	44406040	22147904	17716296	16566427	26351468	17692730	22612832
1096	mead acid (20:3n9)	Lipid	Polyunsaturated Fatty Acid (n3 and n6)	35174	LC/MS Neg	100001472	5650	305.249	20590-32-3	5312531		HMDB10378
312	methionine	Amino Acid	Methionine, Cysteine, SAM and Taurine Metabolism	1302	LC/MS Pos Early	415	2526	150.058	63-68-3	6137	C00073	HMDB00696	1019545216	999806848	870411072	1373907200	1038744384	1509210368	1775791488	1602610944	1592454784	1629049728	1091939456	1160326016	1023452352	896163776	899407040	1923816704	1894892544	1293626240	1356469888	2104228864
316	methionine sulfone	Amino Acid	Methionine, Cysteine, SAM and Taurine Metabolism	44878	LC/MS Pos Early	100004635	1250	182.048	820-10-0	69961			1.93474e+06	1923054	1.71181e+06	3.23556e+06	2060993	4.0518e+06	4330813	4520000	4595062	4522563	2360901	3151329	2061557	1281652	1.77679e+06	5797085	5362993	4215889	3935432	5875148
317	methionine sulfoxide	Amino Acid	Methionine, Cysteine, SAM and Taurine Metabolism	18374	LC/MS Pos Early	100000039	1272	166.053	3226-65-1	158980	C02989	HMDB02005	35667108	40864604	40837640	87034456	64225680	79906608	92831624	100354904	122606160	137763296	42970208	50820380	51152800	46922828	57914936	107270112	94967104	99728648	105205088	173729952
2731	methylphosphate	Nucleotide	Purine and Pyrimidine Metabolism	37070	LC/MS Pos Early	100001805	544	113	7023-27-0	13130		HMDB61711	290364000	186809376	202533280	266717376	203420304	54105928	80426416	70021408	64153752	56408416	238051280	175975856	199716640	227389536	202362848	58619652	43718096	24566650	45739388	56266576
276	methylsuccinate	Amino Acid	Leucine, Isoleucine and Valine Metabolism	15745	LC/MS Polar	2051	2800	131.035	498-21-5	10349		HMDB01844	552920	426809	446655	456362	367857	372995	315737	515620	411028	350402	508273	463487	485788	263342	327234	277000	251347	210810	256006	242928
1435	myo-inositol	Lipid	Inositol Metabolism	1124	LC/MS Polar	363	3506.3	225.062	87-89-8	892	C00137	HMDB00211	7557419	8196831	6356520	7.60097e+06	6966959	5975599	7125566	6759959	8259079	7111437	7990612	9794915	7466144	7105267	6890799	4269724	4880103	3945934	4840446	4825910
1042	myristate (14:0)	Lipid	Long Chain Fatty Acid	1365	LC/MS Neg	519	5440	227.202	544-63-8	11005	C06424	HMDB00806	355048704	302538592	387117184	679162112	322015712	499186848	292721120	261354080	228728944	231836128	312902656	313074784	317676128	349224768	265227184	178785408	140921792	184575200	149211152	162102960
1043	myristoleate (14:1n5)	Lipid	Long Chain Fatty Acid	32418	LC/MS Neg	100001198	5346.9	225.186	544-64-9	5281119	C08322	HMDB02000	35086584	38486720	31989546	41492208	29835372	30289442	27191256	28330784	24249800	21811396	35912968	37528284	32239186	27540232	22800728	14865859	9858993	8120329	10513817	11304839
1276	myristoleoylcarnitine*	Lipid	Fatty Acid Metabolism(Acyl Carnitine)	48182	LC/MS Pos Late	100006051	1316	370.295	889848-55-9				7935652	6353011	5673323	11238125	5366857	9353062	10287287	12201347	9398830	7431070	10185795	7446296	11222995	11148505	6146519	5883224	3964916	3015165	4985185	4946341
1238	myristoyl CoA	Lipid	Fatty Acid Metabolism	36859	LC/MS Neg	100000610	5306	487.65		65113	C02593	HMDB01521	339734	343651	290666	626121	268953	693622	472309	508684	512066	475407	418603	414953	452254	382263	272671	501738	352665	63024	321814	433458
1269	myristoylcarnitine	Lipid	Fatty Acid Metabolism(Acyl Carnitine)	33952	LC/MS Pos Late	100001270	1350	372.311	18822-89-4	53477791		HMDB05066	21069192	14841729	15273280	29692080	15166084	32175044	29697516	38510520	31409206	25348998	26485714	17316624	27182320	22293092	22117720	19253992	13052482	10231851	18382236	19442926
389	N1,N12-diacetylspermine	Amino Acid	Polyamine Metabolism	52987	LC/MS Pos Early	100002132	3105	287.244	61345-83-3	132680	C03413	HMDB02172	67890	370308	122393	87843	106026	65970	357459	251548	163395	175265	279876	948460	114836	123561	121626	3720940	811626	2187712	1128700	1140579
2624	N1-methyladenosine	Nucleotide	Purine Metabolism, Adenine containing	15650	LC/MS Pos Early	1242	2120	282.12	15763-06-1	27476	C02494	HMDB03331	6699427	3836450	4826967	7.19608e+06	4531241	3071609	3700174	3.56662e+06	3353670	2807685	4478602	3011715	3644030	3171730	3529163	2899230	1.6954e+06	1590524	2206027	2578860
2660	N2,N2-dimethylguanosine	Nucleotide	Purine Metabolism, Guanine containing	35137	LC/MS Pos Early	100001412	2210	312.13	2140-67-2	92919		HMDB04824	972161	626664	542776	929636	526334	680114	915164	979991	612779	669464	485605	481934	457151	379741	352030	488868	279318	181324	321629	415486
82	N6,N6,N6-trimethyllysine	Amino Acid	Lysine Metabolism	1498	LC/MS Pos Early	189	2825	189.16	23284-33-5	440120	C03793	HMDB01325	53807348	52545060	47948228	73403488	44599868	72564528	85291488	77509248	75034256	63810292	65649312	65280136	59512376	53298788	47962052	111177488	108092624	59188720	79467744	107488248
80	N6-acetyllysine	Amino Acid	Lysine Metabolism	36752	LC/MS Pos Early	100001734	2131	189.123	692-04-6	92832	C02727	HMDB00206	6149656	6201013	5593978	7691058	5840491	5736774	6764840	6148334	6570710	6856938	6141571	8285327	6310132	4832048	5472330	10688406	7.34392e+06	6708489	5654386	9508741
2634	N6-carbamoylthreonyladenosine	Nucleotide	Purine Metabolism, Adenine containing	35157	LC/MS Pos Early	100001415	2008	413.142	24719-82-2	161466		HMDB41623	1201600	899019	884815	1125207	784708	451578	565849	711773	544224	507729	1.0089e+06	689483	963445	565230	856074	693052	509424	471797	547434	667204
101	N6-carboxyethyllysine	Amino Acid	Lysine Metabolism	37458	LC/MS Pos Early	100001769	2695	219.134					239709	273779	232715	332982	286198	378024	188877	251815	327523	169199	258187	297493	286414	182530	198869	131285		110602	194220
1003	N6-carboxymethyllysine	Carbohydrate	Advanced Glycation End-product	36713	LC/MS Pos Early	100001768	2592	205.118	5746-04-03					205913	227373	231695	136797		415611	242128	162756	97907		149356	234516	345875	114286	136716	142735	136722	290169
2643	N6-succinyladenosine	Nucleotide	Purine Metabolism, Adenine containing	48130	LC/MS Neg	100001664	980	382.1	4542-23-8			HMDB00912	47212936	27018130	43851288	44970444	47778100	3944785	4432231	4764479	2421648	2678592	37658644	28089064	41853824	37830960	34764956	1561410	1169290	901781	1014492	1611482
26	N-acetylalanine	Amino Acid	Alanine and Aspartate Metabolism	1585	LC/MS Polar	1110	1564.8	130.051	97-69-8	88064	C02847	HMDB00766	11286768	8455057	9734335	10860165	9573486	9008744	8136380	9713584	7196440	7515448	11431465	9681444	10942580	8.2374e+06	8202093	3294433	2800591	2159938	2345699	3123123
361	N-acetylarginine	Amino Acid	Urea cycle; Arginine and Proline Metabolism	33953	LC/MS Pos Early	100001266	2245	217.13	155-84-0	67427	C02562	HMDB04620	991347	1.01692e+06	927620	1233015	848132	1080012	1239953	1148667	965248	1070697	1103933	1181665	1263420	994380	1.03977e+06	797243	799661	464668	697680	948252
31	N-acetylasparagine	Amino Acid	Alanine and Aspartate Metabolism	33942	LC/MS Pos Early	100001257	785	175.071	4033-40-3	99715		HMDB06028	2.08836e+06	1617092	2.08917e+06	2191632	2019026	995222	1011787	1238157	1014571	949944	1673902	1156699	1763147	1287318	1.49909e+06	268488	486533	306608	232796	367717
32	N-acetylaspartate (NAA)	Amino Acid	Alanine and Aspartate Metabolism	22185	LC/MS Neg	100000787	620.5	174.041	997-55-7;997-55-7	65065	C01042	HMDB00812	149516736	168674528	138891440	163138576	145080512	106250608	131208608	118457048	107247944	127220544	157559456	199927680	154599024	144922848	138691200	123452480	98714144	96345048	94042384	134545408
43	N-acetyl-aspartyl-glutamate (NAAG)	Amino Acid	Glutamate Metabolism	35665	LC/MS Pos Early	100001612	1035	305.098	3106-85-2	5255	C12270	HMDB01067	52789824	55756176	44660000	50270360	45672900	41065888	52659932	49972096	46338024	50458292	52973616	49591640	54063360	47084024	46245408	30649608	32141316	27029588	30310444	42411040
98	N-acetyl-cadaverine	Amino Acid	Lysine Metabolism	43530	LC/MS Pos Early	100002249	2385	145.134	32343-73-0				451348		338175	653427	548572	593505	643384	501842	793062	753930	440034	387367	348272	606312		393231		302502	222217	334122
330	N-acetylcysteine	Amino Acid	Methionine, Cysteine, SAM and Taurine Metabolism	1586	LC/MS Pos Early	1107	1416	164.038	616-91-1	12035	C06809	HMDB01890	841816	652291	821721	1097763	777444	516082	615997	632675	503190	693219	791938	992071	860509	420067	508302	730726	752825	491145	549048	801110
982	N-acetyl-glucosamine 1-phosphate	Carbohydrate	Aminosugar Metabolism	15741	LC/MS Polar	1212	4052	300.049	31281-59-1	440364	C04256	HMDB01367	117086	143230	100237	70750	108369	132874	102677	169489	125328	105911	184090	125329	141822	86339	125180	191127	171932	162764	129721	173064
981	N-acetylglucosamine 6-phosphate	Carbohydrate	Aminosugar Metabolism	15107	LC/MS Polar	1213	4114	300.049	102029-88-9	439219	C00357	HMDB02817	194086	205702	153412	224075	204345	137935	93215	90111	78556	69657	191725	124831	182964	142757	148734	127486	82430	76929	92879	63508
999	N-acetylglucosaminylasparagine	Carbohydrate	Aminosugar Metabolism	48149	LC/MS Pos Early	1215	1212	336.14	2776-93-4	123826	C04540	HMDB00489	10469775	9257531	8440664	11255640	7745130	7677988	8747255	11311021	8677197	7590206	11415912	9721068	11233653	8142797	9630932	6897033	5692403	5117899	6427983	7.97007e+06
41	N-acetylglutamate	Amino Acid	Glutamate Metabolism	15720	LC/MS Neg	100000282	621	188.056	5817-08-03	70914	C00624	HMDB01138	3933070	4693109	3.60187e+06	4907170	3771902	4347863	5227071	4269871	3.77078e+06	4610467	4746071	6.28211e+06	4552884	4113462	3629649	5152517	4686364	3325338	3425437	4729114
42	N-acetylglutamine	Amino Acid	Glutamate Metabolism	33943	LC/MS Pos Early	100001253	845	189.087	2490-97-3	182230	C02716	HMDB06029	17896146	15676812	16683104	16700037	14644283	11217110	13032828	14306048	14246618	13527188	16907688	14920521	16628878	12189821	13121967	9488479	7473354	5648465	5849970	9384028
2	N-acetylglycine	Amino Acid	Glycine, Serine and Threonine Metabolism	27710	LC/MS Pos Early	100001006	826	118.05	543-24-8	10972		HMDB00532	827557	626675	805624	670885	694894	978459	967477	795791	695937	793155	572900	745428	837801	611914	617735	333798	410322	295673	281572	416575
57	N-acetylhistidine	Amino Acid	Histidine Metabolism	33946	LC/MS Pos Early	100001293	2065	198.087	39145-52-3	75619	C02997	HMDB32055	1.30637e+06	1168453	1180932	1479406	1079124	1957378	2052170	2007885	1497044	1500559	1.54953e+06	1349532	1425928	1339104	1188500	708363	905598	446164	581607	881093
286	N-acetylisoleucine	Amino Acid	Leucine, Isoleucine and Valine Metabolism	33967	LC/MS Pos Early	100001276	2555	174.112	3077-46-1	2802421			416361	262429	324127	378517	320073	507105	387766	437409	303604	496724	436959	514394	332407	409729	290396	184720	410175		298495	337679
256	N-acetylleucine	Amino Acid	Leucine, Isoleucine and Valine Metabolism	1587	LC/MS Pos Early	1082	2656	174.112	1188-21-2	70912	C02710	HMDB11756	1230933	1.29812e+06	772787	1422483	1304930	1205501	1720072	1573318	1444517	1793424	999106	1281605	1159818	778678	1306249	1236647	1383799	599352	964069	1378948
313	N-acetylmethionine	Amino Acid	Methionine, Cysteine, SAM and Taurine Metabolism	1589	LC/MS Neg	1083	1787	190.054	65-82-7	448580	C02712	HMDB11745	34441936	26922564	30576492	37201264	30523368	30211286	31983598	35768080	25087020	30351738	35167952	31969528	32728686	25157960	27442616	20366356	14837122	11451274	14224383	20012824
318	N-acetylmethionine sulfoxide	Amino Acid	Methionine, Cysteine, SAM and Taurine Metabolism	45428	LC/MS Pos Early	100005463	880	208.064		193368			1277536	1.02344e+06	1253034	1478143	1350383	1.93312e+06	1909513	2215787	1709623	2180480	1481813	1473559	1418551	877242	1336922	1.56337e+06	1064760	891079	1215254	1.83457e+06
988	N-acetylneuraminate	Carbohydrate	Aminosugar Metabolism	32377	LC/MS Pos Early	1162	660	310.113	131-48-6	439197	C00270	HMDB00230	39488652	30441804	35142124	40179656	36796172	40362368	39976328	44795728	39083864	36546760	37020488	29088484	33325530	30305544	30479156	33032944	31369376	23296260	32395736	29873836
107	N-acetylphenylalanine	Amino Acid	Phenylalanine and Tyrosine Metabolism	33950	LC/MS Neg	100001256	2597	206.082	2018-61-3	74839	C03519	HMDB00512	220679	223651	219054	258647	292115	519586	317992	337452	262106	296614	427923	183473	276114	174274	367714	445664	285012	152224	152082	262361
394	N-acetylputrescine	Amino Acid	Polyamine Metabolism	37496	LC/MS Pos Early	192	2230	131.118	18233-70-0	122356	C02714	HMDB02064	4962882	5620244	3.23407e+06	3932274	3486376	9794597	12691902	8.38587e+06	7356517	8.20611e+06	5487556	11533584	3945072	4823204	2927083	11969316	10963984	5987771	7339241	8.12078e+06
10	N-acetylserine	Amino Acid	Glycine, Serine and Threonine Metabolism	37076	LC/MS Pos Early	100001851	811	148.06	97-14-3	65249		HMDB02931	144354192	119601672	150766224	148648608	136951840	88661272	89657920	107311808	70495896	82961712	141090816	114806304	146684288	86085448	108369848	21022988	27114548	19802292	13805582	29228940
341	N-acetyltaurine	Amino Acid	Methionine, Cysteine, SAM and Taurine Metabolism	48187	LC/MS Neg	100005466	800	166.018		159864			1.68957e+06	1405918	1977301	1373518	1.63082e+06	1997211	1524174	2621513	1774926	1882140	1758038	1579590	2293312	764736	1441702	252755	283210	259800	198458	309944
15	N-acetylthreonine	Amino Acid	Glycine, Serine and Threonine Metabolism	33939	LC/MS Neg	100001274	821.6	160.062	17093-74-2	152204			9105859	8867994	11016206	10772044	10231381	9226245	11205956	10778025	6747643	8812482	11586859	9104654	14079681	9575172	9675725	2141073	2081278	2211102	1650644	2450238
120	N-acetyltyrosine	Amino Acid	Phenylalanine and Tyrosine Metabolism	32390	LC/MS Neg	100001104	1680	222.077	537-55-3	68310		HMDB00866	71829	51394	59014	64855	65548	88520	71619	95543		108021		58637	44200	56986	51919	84559	53530		24697	54302
297	N-acetylvaline	Amino Acid	Leucine, Isoleucine and Valine Metabolism	1591	LC/MS Neg	1084	1704	158.082	96-81-1	66789		HMDB11757	521005	393570	467009	568761	405099	409675	416959	547201	390560	381603	537796	454016	517261	340468	437691	164448	134327	124831	121414	170532
364	N-delta-acetylornithine	Amino Acid	Urea cycle; Arginine and Proline Metabolism	43249	LC/MS Pos Early	100004523	1877	175.108		9920500			24817986	26529964	21673492	37007732	26563236	48280704	52359372	49403944	46175580	51037284	29781418	32090560	25827440	21155826	24216738	64016200	60663668	44544104	48036968	64684836
1071	nervonate (24:1n9)*	Lipid	Long Chain Fatty Acid	52674	LC/MS Neg	100001231	6804	365.342	506-37-6	5281120	C08323	HMDB02368	38109016	32694542	35457832	81149984	32713070	125017296	67862080	49968688	41793464	51681660	33161024	45131100	29577428	38094852	26527212	54240928	36359012	55110184	36046712	51096872
314	N-formylmethionine	Amino Acid	Methionine, Cysteine, SAM and Taurine Metabolism	2829	LC/MS Neg	194	1543.8	176.039	4289-98-9	439750	C03145	HMDB01015	6243426	5236304	4731548	5221285	4934720	4544261	5275076	5432230	3644995	4668850	6565192	6330699	5613752	4209550	4694020	2553525	2457653	1601875	1.8868e+06	3118953
198	N-formylphenylalanine	Amino Acid	Phenylalanine and Tyrosine Metabolism	48433	LC/MS Neg	100006056	2336	192.067	13200-85-6	759256			34907	38306	42641	40326	39122	34945	57016	43929	45093	37024		30300	38774	32637	28018	27655	35070	32628	41772
3169	N-glycolylneuraminate	Xenobiotics	Food Component/Plant	37123	LC/MS Pos Early	100001491	636	326.108	1113-83-3	123802	C03410	HMDB00833	1071179	772930	887927	1.03041e+06	886888	942623	997136	1154588	929164	988350	1009672	869092	903123	781067	794744	786826	777896	691514	841013	887300
2737	nicotinamide	Cofactors and Vitamins	Nicotinate and Nicotinamide Metabolism	594	LC/MS Pos Early	432	1942	123.055	98-92-0	936	C00153	HMDB01406	373167968	318500384	340069568	451941344	339139264	396598336	399275168	393005600	336706208	378860704	316386112	331209248	334912128	329467872	270595968	570569920	487335136	419105536	473583776	507742432
2741	nicotinamide adenine dinucleotide (NAD+)	Cofactors and Vitamins	Nicotinate and Nicotinamide Metabolism	5278	LC/MS Pos Early	1310	875	332.562	53-84-9	5893	C00003	HMDB00902	147413376	152813168	153705264	146423488	152424624	185823936	197209664	193264032	201768352	178616096	194127952	184026416	187536672	143734128	187029040	131027664	140133264	88355648	96090784	149731600
2742	nicotinamide adenine dinucleotide reduced (NADH)	Cofactors and Vitamins	Nicotinate and Nicotinamide Metabolism	31475	LC/MS Neg	428	1540	664.117	58-68-4;606-68-8	439153	C00004	HMDB01487	1584769	1962107	1.49323e+06	1.95455e+06	1316202	1386315	2064997	2475868	2365922	1188469	2316888	2159643	1.83224e+06	1175982	1323444	942466	846000	602704	515655	926398
2739	nicotinamide ribonucleotide (NMN)	Cofactors and Vitamins	Nicotinate and Nicotinamide Metabolism	22152	LC/MS Pos Early	1312	766	335.064	1094-61-7	14180	C00455	HMDB00229	1.00775e+06	770843	857072	666423	857967	792431	590939	723572	642563	460460	791084	634578	700220	504261	801980	227770	320411	529107	248720	268268
2740	nicotinamide riboside	Cofactors and Vitamins	Nicotinate and Nicotinamide Metabolism	33013	LC/MS Pos Early	100001310	2040	255.098	1341-23-7	439924	C03150	HMDB00855	1080470	800737	833846	1095400	795323	782313	943329	792641	826012	729069	905078	946390	896631	759029	880998	920880	719467	507443	741541	1006571
53	N-methyl-4-aminobutyric acid	Amino Acid	Glutamate Metabolism	39577	LC/MS Pos Early	100003152	2109	118.086	1119-48-8	1550042;70703			129911144	93891128	132849568	161990992	115081136	142008352	154422176	182274560	135468752	117339520	143131088	109982648	176539600	171582000	133894888	20256490	31521584	15788408	21300082	29001520
368	N-methylproline	Amino Acid	Urea cycle; Arginine and Proline Metabolism	37431	LC/MS Pos Early	100001956	1335	130.086	475-11-6	557			867481	434923	794356	672493	605945	825374	556890	689651	436332	468395	561099	707431	576427	356779	511955	474912	660931	301704	432149	303789
373	N-monomethylarginine	Amino Acid	Urea cycle; Arginine and Proline Metabolism	43586	LC/MS Pos Early	100004488	2845	189.135	53308-83-1	132862	C03884	HMDB29416	5.36921e+06	3782976	4561501	6374178	3793088	5266499	4386229	6.53594e+06	5265002	4114092	5.06539e+06	4333576	5.31371e+06	5636839	4132269	4086826	4.13949e+06	3304909	4540522	3647077
1429	N-oleoyltaurine	Lipid	Endocannabinoid	39732	LC/MS Neg	100003119	5610	388.253	52514-04-2	6437033			1259979	1259508	1800396	3852650	1249455	2880325	1671211	2122780	1471663	1943341	1163005	3029746	1.82681e+06	2414606	1139959	3237615	2090840	4467757	2989089	4.11346e+06
1058	nonadecanoate (19:0)	Lipid	Long Chain Fatty Acid	1356	LC/MS Neg	892	6068	297.28	646-30-0	12591	C16535	HMDB00772	4455647	3814715	4811130	8889203	3806363	8720896	3913741	4288811	3545894	4173202	3955764	3728429	4026570	5754685	2835932	3545709	3085910	4829212	3379999	4029139
1253	N-palmitoyl glycine	Lipid	Fatty Acid Metabolism(Acyl Glycine)	42092	LC/MS Neg	100003686	5580	312.254	2441-41-0	151008			298246	310437	522591	909865	393920	1199748	401187	642384	441182	417277	418027	323814	514128	393626	318670	276379	112796	324019		303779
1770	N-palmitoyl-sphinganine (d18:0/16:0)	Lipid	Sphingolipid Metabolism	52604	LC/MS Pos Late	100009028	3090	540.535	5966-29-0	5283572		HMDB11760	1127935	1231375	823385	7863171	1210291	1645720	1709324	1806263	1536647	1676593	1360783	2.05679e+06	1219846	833242	936839	2795739	2.0055e+06	1833302	1.95244e+06	2611967
1788	N-palmitoyl-sphingosine (d18:1/16:0)	Lipid	Sphingolipid Metabolism	44877	LC/MS Pos Late	1518	2893	538.519	24696-26-2	5283564		HMDB04949	49003688	49407484	42532320	66328960	43359548	55519604	63898940	58124184	52113056	57466364	47415148	61571428	48401888	37061816	42225260	103518992	66169508	68721088	81608040	92300096
1431	N-palmitoyltaurine	Lipid	Endocannabinoid	39835	LC/MS Neg	100003239	5560	362.237	83982-06-3				373833	390196	539858	1089066	426568	1.36122e+06	818035	702737	650301	853164	376698	777739	513242	859693	352116	982435	838151	1451920	1174002	1186896
1430	N-stearoyltaurine	Lipid	Endocannabinoid	39730	LC/MS Neg	100003240	5782	390.268	63155-80-6	168274			741455	759397	1286440	2798624	967108	3.07004e+06	1380502	1454909	1318873	1534439	996304	1732079	1620057	2197931	802541	2760050	1539007	3755776	2665195	2726000
1263	octanoylcarnitine	Lipid	Fatty Acid Metabolism(Acyl Carnitine)	33936	LC/MS Pos Late	100001247	950	288.217	3671-77-0	123701	C02838	HMDB00791	3790302	1189987	1805993	2965570	1717430	5018989	6166719	4439940	4090477	4174136	1973125	1477114	2912006	2119686	1818554	1994279	2120874	1431409	2052370	3168619
1075	oleate/vaccenate (18:1)	Lipid	Long Chain Fatty Acid	52285	LC/MS Neg	100008930	5655	281.249					2715368960	2142110976	3161508096	4565539328	2438526464	3127788288	1725844608	1711686912	1241009792	1261672320	2251684096	2250823168	2377214208	2744894464	2037546496	1279352832	894665664	1496758272	1071796544	888014464
1419	oleoyl ethanolamide	Lipid	Endocannabinoid	38102	LC/MS Pos Late	1137	1661	326.305	11-58-0;111-58-0	5283454		HMDB02088	1198181	830248	820243	1310087	959171	1144637	1143803	1290993	860354	985772	979112	1305755	900625	786605	825315	1283969	885034	634437	951806	1122679
1274	oleoylcarnitine	Lipid	Fatty Acid Metabolism(Acyl Carnitine)	35160	LC/MS Pos Late	100001501	1423	426.358	38677-66-6	6441392;53477789		HMDB05065	259998704	210334624	220264912	298374784	222667728	249891408	282987808	334501184	217020864	192635392	283600128	233955088	314227136	251170496	305085408	147574144	118921616	84360104	168502832	119653456
2873	O-methylcatechol sulfate	Xenobiotics	Benzoate Metabolism	46111	LC/MS Neg	100004208	2344	203.002		22473			114265	99412	116535	136256	108506	108137	134423	161526	130275	113186	118866	130450	122703	117691	99166	76699	56486	66680	65986	83044
172	O-methyltyrosine	Amino Acid	Phenylalanine and Tyrosine Metabolism	37451	LC/MS Pos Early	100002078	2790	196.097	1080-06-4	76957			3233929	3427573	3097741	3.63513e+06	3177917	3578119	4417413	4018234	3908428	3737267	3172381	4.02732e+06	3288160	3530991	3170751	4753239	3584793	3101640	3.97256e+06	4596299
411	ophthalmate	Amino Acid	Glutathione Metabolism	34592	LC/MS Pos Early	100001311	2085	290.135	495-27-2	7018721		HMDB05765	1050042	859442	412249	956004	802220	29977824	28568696	18857604	14385652	10699618	932300	1153955	620534	705829	689550	8451803	9516187	3908405	3075962	5978221
351	ornithine	Amino Acid	Urea cycle; Arginine and Proline Metabolism	1493	LC/MS Pos Early	444	2800	133.097	3184-13-2	6262	C00077	HMDB03374	31702012	32680012	27319814	43827688	26332096	39469884	48724516	43542660	48611496	39460872	33761076	39471660	36768140	47299848	27813734	66580556	69223992	49520096	51016424	63353076
2672	orotate	Nucleotide	Pyrimidine Metabolism, Orotate containing	1505	LC/MS Polar	445	1638.1	155.01	50887-69-9	967	C00295	HMDB00226	1378828	1133626	1.73981e+06	900047	2.77347e+06			24051		80917	4598070	1788682	2238557	609690	2483538				37193
2674	orotidine	Nucleotide	Pyrimidine Metabolism, Orotate containing	35172	LC/MS Polar	100001416	2250	287.052	314-50-1	92751	C01103	HMDB00788	2345441	2104234	1957317	2211555	2126360	1730041	1871476	2086129	1841789	1619666	2205526	2335349	1947660	1934501	1655167		343398		66243	97197
3631	O-sulfo-L-tyrosine	Xenobiotics	Chemical	45413	LC/MS Neg	100005384	990	260.023		514186			232778	291784	259697	430176	306789	425135	491344	421914	362817	407394	290199	389149	296258	294777	253804	372076	341274	259521	258764	310766
1045	palmitate (16:0)	Lipid	Long Chain Fatty Acid	1336	LC/MS Neg	424	5618	255.233	57-10-3	985	C00249	HMDB00220	2719004672	2127360000	3102736640	4903440384	2663140864	4047746816	2090273152	2210496512	1822834304	1919210240	2521235200	2308938240	2558777088	2926069760	2264751104	1483699072	1274639104	2001831808	1339338752	1611948672
1046	palmitoleate (16:1n7)	Lipid	Long Chain Fatty Acid	33447	LC/MS Neg	452	5475	253.217	373-49-9	445638	C08362	HMDB03229	400659168	347311104	522927808	798311168	350814912	443684896	246387568	228749648	183517312	168246128	328568640	329232448	355712448	400830400	306173344	123547552	92167104	124901984	101374768	87365616
1798	palmitoyl dihydrosphingomyelin (d18:0/16:0)*	Lipid	Sphingolipid Metabolism	52434	LC/MS Pos Late	100008954	2290	705.591		9939965			5738210	8033273	5038025	10945040	5830170	7718425	9694005	9156261	7524910	9636828	6688823	10707555	7201143	4347321	5958095	10188013	9318818	6130685	7233051	11117745
1422	palmitoyl ethanolamide	Lipid	Endocannabinoid	38165	LC/MS Pos Late	1489	1643	300.29	544-31-0	4671	C16512	HMDB02100	1401551	1085543	1107997	1534299	1207545	1521438	1512445	1.90183e+06	1120367	1322065	1460179	1355666	1566072	1128751	1270945	1388704	1110040	875842	1207867	1363133
1774	palmitoyl sphingomyelin (d18:1/16:0)	Lipid	Sphingolipid Metabolism	37506	LC/MS Pos Late	100002107	2168	703.575	6254-89-3	9939941			236102896	220439760	204260592	289637920	218661280	258650704	270034752	274015136	232115472	248737728	237325648	272222976	245029440	205405552	222878992	266977760	203353296	152663312	214298016	275726304
1271	palmitoylcarnitine	Lipid	Fatty Acid Metabolism(Acyl Carnitine)	44681	LC/MS Pos Late	100000776	1425	400.342	6865-14-1	461	C02990	HMDB00222	80034568	66609440	71151328	130118304	74164728	110412936	106873808	125877408	106450384	90570944	100380248	67366920	98056160	89306304	88979192	72143528	47522472	37866048	64742440	64203980
2762	pantothenate	Cofactors and Vitamins	Pantothenate and CoA Metabolism	1508	LC/MS Neg	1024	1498.7	218.103	137-08-6	6613	C00864	HMDB00210	217487584	191630704	174200160	196149024	190344016	217785040	219358112	225474464	198975664	239031664	204670032	231304320	182883264	164650608	180509808	141718368	106387536	109684024	106895480	163441824
138	p-cresol sulfate	Amino Acid	Phenylalanine and Tyrosine Metabolism	36103	LC/MS Neg	100001315	2890	187.007	3233-57-7	4615423	C01468	HMDB11635	1389327	1547021	1375400	1879709	1412998	1604638	1.63279e+06	1757436	2338645	1872463	1483315	1554078	1348353	1406351	1349397	1570172	1313035	1296029	1666111	1748697
3497	penicillin G	Xenobiotics	Drug	37468	LC/MS Pos Early	100002155	2870	335.106	69-57-8	5904	C05551	HMDB15186	118391992	148690784	147765024	187575568	135086480	218856384	211690592	271089664	402721344	253784496	136784320	119733552	146541472	147475808	159692512	205555088	178250736	188389776	251394736	264563872
1044	pentadecanoate (15:0)	Lipid	Long Chain Fatty Acid	1361	LC/MS Neg	980	5521	241.217	1002-84-2;10002-84-2	13849	C16537	HMDB00826	66278892	55915912	98910672	167618240	69809328	123968520	51145800	53052848	50849736	55088128	65541220	64013652	74412504	100183136	59004780	47395724	44754908	83849232	46657032	49629296
3718	phenol red	Xenobiotics	Chemical	36817	LC/MS Neg	100001724	3665.9	353.049	143-74-8	4766	C12600		13550434	17844840	14504341	21181804	15000725	18728256	18734672	18466768	29583024	21958652	16832992	18784448	14484408	16378089	14454795	24340852	18564986	16796260	23536196	25833468
135	phenol sulfate	Amino Acid	Phenylalanine and Tyrosine Metabolism	32553	LC/MS Neg	100001510	2156	172.991	937-34-8	74426	C02180	HMDB60015	12036132	6546630	11207582	12175743	10285636	14571461	15156928	15826220	11725046	12568759	12934791	6906300	12084696	9135918	8406895	3.61888e+06	5180534	2895241	4326990	4601050
117	phenylacetylglycine	Amino Acid	Phenylalanine and Tyrosine Metabolism	33945	LC/MS Neg	100001275	2375	192.067	500-98-1	68144	C05598	HMDB00821	3365461	3264888	3007750	4100798	4115356	2.06465e+06	2239704	2609477	3519872	3180464	4656088	4012025	3216388	3211269	3.8688e+06	1768987	1460071	1908266	2258391	2762156
106	phenylalanine	Amino Acid	Phenylalanine and Tyrosine Metabolism	64	LC/MS Pos Early	460	2878	166.086	63-91-2	6140	C00079	HMDB00159	2516826112	2485458176	2250014208	3127405824	2467106048	3575034624	4016632320	3758169856	3620226048	3857692672	2732608000	2858867712	2610430720	2280262400	2339848704	4265659904	4216663808	3332638464	3326453760	4637719040
660	phenylalanylalanine	Peptide	Dipeptide	41374	LC/MS Pos Early	100003589	2909	237.123	3918-87-4	6993123;5488196			346196	277071	234984	519041	234601	245183	329389	326575	323580	293987	424557	357083	379117	467386	229933	358443	211404	158329	187342	266350
664	phenylalanylglycine	Peptide	Dipeptide	41370	LC/MS Pos Early	100003588	2898	223.108	721-90-4	98207			1555793	1336099	1172315	1993271	979787	1466648	1848115	1.84668e+06	1202209	1362070	1547574	1382559	1423282	1872483	1101285	1809051	1257265	810673	1281161	1448225
111	phenyllactate (PLA)	Amino Acid	Phenylalanine and Tyrosine Metabolism	22130	LC/MS Neg	100000774	2208	165.056	828-01-3	3848	C05607	HMDB00779	113753	144400	112459	150400	128252	325360	264827	360240	329147	358277	255352	173012	115288	107403	187913	173426	190503	133469	70469	216835
1030	phosphate	Energy	Oxidative Phosphorylation	42109	LC/MS Pos Early	461	576	98.9842	7664-38-2	1061	C00009	HMDB01429	723217856	612084864	686831168	736813248	706049472	504186432	508828832	517428032	417749184	461261312	720065344	618637888	660141376	672831552	632283008	441831392	322513152	257894640	346199488	389393632
838	phosphoenolpyruvate (PEP)	Carbohydrate	Glycolysis, Gluconeogenesis, and Pyruvate Metabolism	597	LC/MS Neg	463	587.3	166.975	10526-80-4	1005	C00074	HMDB00263	94595	165336	778941	433169	635540		166673		645710	220605	279792	161430	284741	287969	253942	164304	275586	235233	260629	208394
1470	phosphoethanolamine	Lipid	Phospholipid Metabolism	1600	LC/MS Polar	1026	4559.1	140.012	1071-23-4	1015	C00346	HMDB00224	66274	95263	93477	46013	82321	85673	115798	111159	144938	79340	91174	99307	98398	86494	67832	188643	135092	191009	167213	149491
2764	phosphopantetheine	Cofactors and Vitamins	Pantothenate and CoA Metabolism	15504	LC/MS Pos Early	100000328	1372	359.104	NA	987	C01134	HMDB01416	124050	144245	207165	218798	180790	302538	398965	399544	408887	333905	225002	198177	201245	170523	210592	263152	158901	191530	217375	234739
17	phosphothreonine	Amino Acid	Glycine, Serine and Threonine Metabolism	37453	LC/MS Pos Early	100002076	605	200.032	27530-80-9	1016	C12147		429172	859852	370265	829269	457249	1474687	1.56066e+06	1507687	1314838	1584620	852660	1629534	904846	637990	569871	1.75863e+06	1685003	1122430	1176852	1901200
1772	phytosphingosine	Lipid	Sphingolipid Metabolism	1510	LC/MS Pos Late	469	1367	318.3	554-62-1	122121	C12144	HMDB04610	1789251	1098414	1197157	1634976	1139378	1598578	1368997	1832445	1067579	1112440	1262159	944455	1268003	1049448	1017539	537007	446827	302826	381751	304510
96	pipecolate	Amino Acid	Lysine Metabolism	1444	LC/MS Pos Early	1025	2200	130.086	4043-87-2	849	C00408	HMDB00070	4728296	4801788	4495057	6561074	4909373	8832299	9890382	9527009	8052945	8992789	5447369	5614712	5142041	3800044	4815511	6867219	6341847	4384058	4127293	7168760
372	pro-hydroxy-pro	Amino Acid	Urea cycle; Arginine and Proline Metabolism	35127	LC/MS Pos Early	100001167	2128	229.118	18684-24-7	11673055		HMDB06695	7256471	9480945	7.78907e+06	9887935	7398141	7714516	8.22e+06	6682236	11658018	8095031	8423601	8728173	7751634	6848204	7108587	10073301	7451402	7753932	8524633	10494660
352	proline	Amino Acid	Urea cycle; Arginine and Proline Metabolism	1898	LC/MS Pos Early	480	1603	116.071	147-85-3	145742	C00148	HMDB00162	2585390336	2443468544	2509891840	2828260096	2648259584	3282596096	3551751424	3441479936	2515911680	3112548352	2808565248	2759599104	2808220160	2245223936	2565950976	2512453376	2300025856	1891308928	1639758976	2545247232
681	prolylglycine	Peptide	Dipeptide	40703	LC/MS Pos Early	100003674	2136	173.092	2578-57-6	7408076;6426709			5971165	5491816	4471891	6887377	4624690	6121491	7.39939e+06	7248738	5896163	7136624	7126110	8486657	6060396	5603235	5602207	7581722	7342187	5326885	4985455	8542521
1244	propionylcarnitine	Lipid	Fatty Acid Metabolism (also BCAA Metabolism)	32452	LC/MS Pos Early	100001162	2590	218.139	17298-37-2	107738	C03017	HMDB00824	288374688	227010432	250178816	360121408	247310480	287544576	333342784	360554432	318311456	288521440	275660064	229174080	307331296	358338624	266022560	128899624	137053296	90854800	139577792	160530112
2686	pseudouridine	Nucleotide	Pyrimidine Metabolism, Uracil containing	33442	LC/MS Neg	821	1100	243.062	1445-07-4	15047	C02067	HMDB00767	1919611	1846524	1961258	2579699	1.94516e+06	2256093	2791055	2349945	1.80564e+06	2344915	1879810	2315561	1915209	1816379	1505782	1763504	1139841	1132792	1429441	1547758
2801	pterin	Cofactors and Vitamins	Pterin Metabolism	43023	LC/MS Pos Early	100004216	1805	164.057	22363-60-4	73000	C00715	HMDB00802	1915126	2073505	1727519	1.82016e+06	1.90305e+06	1263587	1527948	1539288	1581682	1510296	1699431	1653902	1834757	2179725	1942063	3165309	1602749	1.75718e+06	1644432	1.91628e+06
387	putrescine	Amino Acid	Polyamine Metabolism	1408	LC/MS Pos Early	49	3027	89.1073	110-60-1	1045	C00134	HMDB01414	5281892	4794003	3245157	4321667	2800831	10204904	10796987	8.22396e+06	7229186	5655527	5492165	7373493	4334390	4254869	2757055	7346846	7107250	3811988	3462942	4098364
2839	pyridoxal	Cofactors and Vitamins	Vitamin B6 Metabolism	1651	LC/MS Pos Early	491	2343	168.066	65-22-5	1050	C00250	HMDB01545	82300256	82698040	78390024	84843480	77587632	81080640	87929192	92541752	96878808	80698880	89364168	88794352	86323424	73508712	75700752	65873196	64085056	55728344	62681096	74467344
2838	pyridoxal phosphate	Cofactors and Vitamins	Vitamin B6 Metabolism	5331	LC/MS Pos Early	492	1367	248.032	41468-25-1	1051	C00018	HMDB01491	226610	336347	100639	299809	104498	654211	801481	857408	683432	700696	327858	363899	275389	206730	193026	882365	481798	433970	407742	570382
2836	pyridoxamine	Cofactors and Vitamins	Vitamin B6 Metabolism	2150	LC/MS Pos Early	568	2975	169.097	58052-48-5	1052	C00534	HMDB01431	18596958	16056840	17032624	18146996	15853221	13943995	13832126	15582136	14123651	14583021	16748275	13480726	14755543	15179619	14991929	10801288	8078945	5997876	10515297	11179422
2837	pyridoxamine phosphate	Cofactors and Vitamins	Vitamin B6 Metabolism	3138	LC/MS Pos Early	493	1932	249.063	529-96-4	1053	C00647	HMDB01555	626568	600935	573577	789423	779653	530881	652511	686307	671745	617592	757622	609390	687195	582144	672303	1203383	958832	668356	1033300	1294961
2840	pyridoxate	Cofactors and Vitamins	Vitamin B6 Metabolism	31555	LC/MS Polar	100001121	846	182.046	82-82-6	6723	C00847	HMDB00017	709343	885188	862291	886264	690632	1352996	1267548	1235286	1594836	1085798	842340	788338	932038	624477	775983	871777	748792	864550	803531	720165
2835	pyridoxine (Vitamin B6)	Cofactors and Vitamins	Vitamin B6 Metabolism	608	LC/MS Pos Early	936	2442	170.081	58-56-0	1054	C00314	HMDB02075	2936258	2260879	2092131	2575344	1798425	20615984	20751900	20507340	15515245	11078385	2888338	2049625	2684072	1872281	1864922	4886291	6299792	2079622	3500839	3579589
51	pyroglutamine*	Amino Acid	Glutamate Metabolism	46225	LC/MS Pos Early	100001540	1900	129.066	2353-44-8	134508			35171456	36289624	35925220	38990144	31478348	45826400	44967604	51786552	35934724	34316436	42697352	42130512	45753764	32983420	36100144	11932936	15067099	10608541	9398271	13847402
3271	pyrraline	Xenobiotics	Food Component/Plant	48428	LC/MS Pos Early	100001767	2750	255.134	74509-14-1				109898	158043	150526	240851	188297	340344	365176	439662	349598	405633	166318	262227	153905	97123	137718	482432	486697	297641	294999	524521
839	pyruvate	Carbohydrate	Glycolysis, Gluconeogenesis, and Pyruvate Metabolism	48990	LC/MS Polar	823	1083	87.0088	127-17-3	1060	C00022	HMDB00243	2913803	3198268	2479603	2188947	2509062	2718988	3097823	2951301	6205644	3471173	2767211	2415843	2657991	2721153	3327349	3104584	3850076	3.69562e+06	5435802	3318705
922	raffinose	Carbohydrate	Disaccharides and Oligosaccharides	586	LC/MS Neg	879	978.3	503.162	17629-30-0	10542	C00492	HMDB03213	1.046e+06	1344815	1231607	1798089	778139	1293692	1430084	1291506	2426298	1517024	1199410	1499581	1182582	882994	1137341	1460258	1355980	1074063	1173342	1518732
2830	retinol (Vitamin A)	Cofactors and Vitamins	Vitamin A Metabolism	1806	LC/MS Pos Late	498	1636	269.226	68-26-8	445354	C00473	HMDB00305	284337	207728	219932	198330	154020	271884	293555	310723	209623	205739	242030	297137	251339	160221	183396	422832	242566	235790	216164	281665
858	ribitol	Carbohydrate	Pentose Metabolism	15772	LC/MS Polar	100000406	1789.6	151.061	488-81-3	6912	C00474	HMDB00508	1425792	865246	1116931	1063622	1082660	461250	546103	519426	452727	454724	1033861	787094	859488	704586	659514	361095	305173	243605	269257	337693
2759	riboflavin (Vitamin B2)	Cofactors and Vitamins	Riboflavin Metabolism	1827	LC/MS Pos Early	500	2292	377.146	83-88-5	493570	C00255	HMDB00244	763557	1049801	728370	1270749	862338	1068926	1288337	1263092	1225532	1097767	1125706	1182859	1092663	1017188	1026565	1099470	785929	701904	986863	1209621
859	ribonate	Carbohydrate	Pentose Metabolism	27731	LC/MS Polar	100001007	2425	165.04	5336-08-03	5460677	C01685	HMDB00867	4.19239e+06	2.87342e+06	3.524e+06	3341727	3305921	2578563	2760952	2.96418e+06	2419116	2590002	3619626	3.20768e+06	4197445	2956406	2864390	817849	967538	698740	665268	1028275
857	ribose	Carbohydrate	Pentose Metabolism	1471	LC/MS Polar	914	1508.2	195.051	50-69-1	5779	C00121	HMDB00283	10803986	4574142	10744206	9252826	10174667	357343	297136	394765	385743	356499	8116117	2596720	5622530	6.985e+06	6749223	334390	273339	400493	643963	379317
849	ribose 1-phosphate	Carbohydrate	Pentose Phosphate Pathway	1763	LC/MS Polar	219	4025	229.012	50-99-7;58459-37-3	439236	C00620	HMDB01489	2238773	2484787	1333919	2245079	1.38537e+06	1694897	1113343	1174129	1177673	1203746	3288351	3182261	2645997	3142569	2461805	820125	756450	440166	1180893	1118508
84	saccharopine	Amino Acid	Lysine Metabolism	1495	LC/MS Pos Early	392	2530	277.139	997-68-2	160556	C00449	HMDB00279
320	S-adenosylhomocysteine (SAH)	Amino Acid	Methionine, Cysteine, SAM and Taurine Metabolism	42382	LC/MS Neg	197	1832.4	383.114	979-92-0	439155	C00021	HMDB00939	7174482	7.80889e+06	5701562	7239497	6319205	7823049	9883960	9438144	7331417	8489449	7.50203e+06	8557627	7.56088e+06	6544738	6.42999e+06	6.13275e+06	4289546	4089021	4721738	5532887
319	S-adenosylmethionine (SAM)	Amino Acid	Methionine, Cysteine, SAM and Taurine Metabolism	15915	LC/MS Pos Early	1263	3002	399.145	24346-00-7;86867-01-8;86867-0108	34755	C00019	HMDB01185	10508633	9917697	8753718	11461048	8727333	11407687	13486026	14187933	12018786	11587050	10656857	12280285	10162457	9701560	8988484	15539063	10821045	8971364	11440564	14928530
4	sarcosine (N-Methylglycine)	Amino Acid	Glycine, Serine and Threonine Metabolism	1516	LC/MS Pos Early	1023	1280	90.055	107-97-1	1088	C00213	HMDB00271	3.16014e+06	1357911	2444179	2782955	2845081	3084193	2818199	3974014	2486559	2138829	3.31046e+06	2485247	4.02076e+06	2268408	2850539	502807	1077323	664965	552269	1061845
3522	S-carboxymethyl-L-cysteine	Xenobiotics	Drug	47897	LC/MS Pos Early	100002324	1490	180.033	638-23-3	1080	C03727	HMDB29415	1322900	1190899	1366960	1228132	1201531	644699	736184	992388	751210	740852	1150883	1160778	2106239	848350	1391770	364070	408118	346688	244744	458291
851	sedoheptulose-7-phosphate	Carbohydrate	Pentose Phosphate Pathway	35649	LC/MS Neg	100001628	599.6	289.033	2646-35-7	616	C05382	HMDB01068	6316136	5604061	3867970	5179616	4.19226e+06	3770086	3952441	4910443	5222601	4133557	4280141	5871344	4346317	3689950	3523214	5247643	4839720	4433881	4523911	6429431
9	serine	Amino Acid	Glycine, Serine and Threonine Metabolism	1648	LC/MS Pos Early	503	1239	106.05	56-45-1	5951	C00065	HMDB00187	346226784	314039392	307076512	405762528	301481120	338311840	441824288	392956736	384685920	344225696	341144064	402951712	341875648	284047872	268907104	451868032	459324320	368962368	353078720	510735584
235	serotonin	Amino Acid	Tryptophan Metabolism	2342	LC/MS Pos Early	504	2550	177.102	153-98-0	5202	C00780	HMDB00259	1591312	1611465	1000633	2120266	1233760	996874	995802	813855	1644372	1230276	1.64717e+06	1583394	995479	1524722	944630	1595276	1520292	1201782	2151497	2121018
407	S-lactoylglutathione	Amino Acid	Glutathione Metabolism	15731	LC/MS Neg	1343	1248	378.098	54398-03-7	440018	C03451	HMDB01066	20205		68770		87809	60038	78269	34373	159400	54239	30511		30641	69493	66940		27824	94240	88169
332	S-methylcysteine	Amino Acid	Methionine, Cysteine, SAM and Taurine Metabolism	39592	LC/MS Pos Early	100002749	1955	119.016	1187-84-4	24417		HMDB02108	208595						192106		456105	525976		215419		147044		1.04556e+06	890790	953532	618471	950675
406	S-methylglutathione	Amino Acid	Glutathione Metabolism	33944	LC/MS Neg	100001259	1075	320.092	2922-56-7	3605667	C11347		487752	684398	737081	539869	742221	1308127	1.93924e+06	1729075	1179190	1741619	784707	1406059	1000711	795876	702720	1125131	986134	1134310	1013348	1359150
413	S-nitrosoglutathione (GSNO)	Amino Acid	Glutathione Metabolism	47127	LC/MS Pos Early	100004662	2460	337.081	57564-91-7	3514		HMDB04645	678131	1292986	1585788	949862	691363	970950	1109288	1704840	1235421	1485490	1133209	1112797	1485624	702868	855582	557788	1561334	1535554	1019614	717576
390	spermidine	Amino Acid	Polyamine Metabolism	485	LC/MS Pos Early	50	3355	146.165	124-20-9	1102	C00315	HMDB01257	9672711	12192128	9450738	10879391	7.95491e+06	16517241	19843396	17918462	18374250	13247439	13024124	17289660	11502783	11620548	8527656	24166996	21998762	19863148	19507720	25584216
388	spermine	Amino Acid	Polyamine Metabolism	603	LC/MS Pos Late	507	758	203.223	71-44-3	1103	C00750	HMDB01256		26806					25169	34044	120841	74087					16275	67769	80615	89716	44484	68623
1771	sphinganine	Lipid	Sphingolipid Metabolism	17769	LC/MS Pos Late	313	1413	302.305	3102-56-5	3126	C00836	HMDB00269	8701452	6889573	6675469	9290971	7136079	10224282	7960373	8019876	5922930	6345895	7222698	6881019	5782516	6456108	5295665	3323372	3.05241e+06	1909793	2338413	2325354
1790	sphingomyelin (d18:1/14:0, d16:1/16:0)*	Lipid	Sphingolipid Metabolism	42463	LC/MS Pos Late	100004328	1998	675.544		11433862			10443356	9073116	8424504	13702594	8615633	12009184	12719624	14024623	10052943	10125982	11211439	11514192	11934871	8962959	9729863	10959573	7500121	5752815	8881672	9469131
1799	sphingomyelin (d18:1/15:0, d16:1/17:0)*	Lipid	Sphingolipid Metabolism	52433	LC/MS Pos Late	100006314	2082	689.559	121999-58-4				8561488	7437702	7.03748e+06	12027525	6421222	10139422	11589002	11832960	8449539	9096954	9210330	9920733	8799966	6374658	7.65574e+06	10591788	6530927	5.48727e+06	8315797	10371303
1804	sphingomyelin (d18:1/17:0, d17:1/18:0, d19:1/16:0)	Lipid	Sphingolipid Metabolism	52615	LC/MS Pos Late	100008920	2312	717.591	121999-64-2				2385533	2195092	1904702	3467056	2271833	2106314	2710371	2385147	1985378	2422223	2569466	3599223	2702473	2363506	2488963	2848122	2112518	1.3569e+06	2419868	3418200
1776	sphingomyelin (d18:1/18:1, d18:2/18:0)	Lipid	Sphingolipid Metabolism	37529	LC/MS Pos Late	100002106	2167	729.591	108392-10-5	6443882			6165832	5278689	5824489	8289433	5754523	6.99331e+06	7571720	7.88922e+06	6654006	6688162	5013063	5449777	5159063	4919764	4549761	6549162	4707169	3.81192e+06	5728224	6385883
1797	sphingomyelin (d18:1/20:0, d16:1/22:0)*	Lipid	Sphingolipid Metabolism	48490	LC/MS Pos Late	100006290	2685	759.638					3.91036e+06	3290551	3404293	5446256	2842913	3.41579e+06	3865418	3985146	3349440	3.50381e+06	4315892	4807261	4645582	3792247	3958221	4290571	3168353	2411028	3937678	4336675
1794	sphingomyelin (d18:1/20:1, d18:2/20:0)*	Lipid	Sphingolipid Metabolism	48491	LC/MS Pos Late	100006292	2383	757.622	222403-67-0				1163807	1112742	1320725	1380940	1.01869e+06	1097440	1210979	1087995	968608	1116699	1072942	1080634	1018349	1091370	769336	1097401	907573	700296	1061232	1070328
1800	sphingomyelin (d18:1/21:0, d17:1/22:0, d16:1/23:0)*	Lipid	Sphingolipid Metabolism	52495	LC/MS Pos Late	100009025	2793	773.653					913107	795339	746284	1309127	885862	748647	761948	967559	653706	726809	933779	962033	1011155	826907	794631	982024	609305	446584	786886	906040
1796	sphingomyelin (d18:1/22:1, d18:2/22:0, d16:1/24:1)*	Lipid	Sphingolipid Metabolism	48493	LC/MS Pos Late	100006295	2666	785.653					17343158	15697823	15387179	24122580	14174004	15778247	15961881	18364400	12799396	13454073	16667157	17531084	18123348	13164943	13217512	15704158	9909970	7.75614e+06	12185034	13379666
1792	sphingomyelin (d18:1/24:1, d18:2/24:0)*	Lipid	Sphingolipid Metabolism	47153	LC/MS Pos Late	100005986	3033	813.684	94359-13-4				100043160	95176256	79891168	126394144	86398160	89957488	96409288	100754072	77857848	88300320	122555472	123231888	117904184	83350240	100811312	101636744	60927304	45481256	73202576	96188048
1791	sphingomyelin (d18:2/14:0, d18:1/14:1)*	Lipid	Sphingolipid Metabolism	47154	LC/MS Pos Late	100005985	1860	673.528					315717	268035	246171	449166	248825	380294	437229	500435	269678	262385	253741	227364	281101	237372	139186	244947	166989	126437	180633	233289
1793	sphingomyelin (d18:2/16:0, d18:1/16:1)*	Lipid	Sphingolipid Metabolism	42459	LC/MS Pos Late	100004329	2002	701.559					16725981	14568967	13610333	22979304	13685802	25490704	26301038	29181260	20014844	20317666	13517404	13809391	14092923	10199727	11448335	16903946	11308277	8531019	12509635	13431610
1801	sphingomyelin (d18:2/23:0, d18:1/23:1, d17:1/24:1)*	Lipid	Sphingolipid Metabolism	52435	LC/MS Pos Late	100008956	2845	799.669					7685411	6795131	6472484	9870156	6.34486e+06	5659018	6.12826e+06	6601785	4776369	4947642	8235550	8228437	7445649	6023879	6.55049e+06	6053592	3786005	2903004	4479326	5632234
1802	sphingomyelin (d18:2/24:1, d18:1/24:2)*	Lipid	Sphingolipid Metabolism	52437	LC/MS Pos Late	100008957	2635	811.669					35644688	32449544	31046948	48208596	29900292	41988556	41087272	46038228	32202110	33486968	26432076	25828716	25031540	18798742	20020740	28434308	17955648	12619349	19951580	21464580
1780	sphingosine	Lipid	Sphingolipid Metabolism	17747	LC/MS Pos Late	297	1393	300.29	123-78-4	5353955	C00319	HMDB00252	29364206	18766868	20895958	30905360	21782634	27740192	26194992	25873384	16884962	19475024	24203846	19254638	22062690	19506976	19134004	13325888	9784774	6768338	9323915	7863227
3221	stachydrine	Xenobiotics	Food Component/Plant	34384	LC/MS Pos Early	100001296	1440	144.102	4136-37-2	115244	C10172	HMDB04827	517965	530718	511994	719513	549332	740749	760735	791285	714041	677312	593029	567284	507918	459469	565078	474480	471922	380434	323996	573702
894	stachyose	Carbohydrate	Disaccharides and Oligosaccharides	15960	LC/MS Neg	934	920	665.215	10094-58-3	439531	C01613	HMDB03553	3658916	5516466	4254734	6468873	3872117	3575525	3769707	3572291	9378021	4571519	3527124	5224469	3328571	4713731	3700006	4437439	4653684	3909055	3816414	5187842
1050	stearate (18:0)	Lipid	Long Chain Fatty Acid	1358	LC/MS Neg	439	5872	283.264	57-11-4	5281	C01530	HMDB00827	1062366912	1004038720	1451676672	2070523392	1123602816	1892858496	1012352768	979224128	946275648	1046377088	1129407744	1093636352	1223769984	1524901248	913147328	881484480	794902528	1260833280	828283264	1023537728
1423	stearoyl ethanolamide	Lipid	Endocannabinoid	38625	LC/MS Pos Late	100002254	1787	328.321	111-57-9	27902		HMDB13078	823156	786964	688250	921090	781273	869963	1046221	887406	790163	861832	717244	908245	711423	741765	671788	1242190	802642	782683	990746	1131367
1775	stearoyl sphingomyelin (d18:1/18:0)	Lipid	Sphingolipid Metabolism	19503	LC/MS Pos Late	1538	2400	731.606	85187-10-6;85187-10-6	6453725	C00550	HMDB01348	20774596	18518840	17447224	28691538	19763476	18327826	21996604	20923188	17727838	19134140	22630726	25620874	22779140	20266344	21527858	22761876	17994228	11847941	19250382	24805348
1272	stearoylcarnitine	Lipid	Fatty Acid Metabolism(Acyl Carnitine)	34409	LC/MS Pos Late	100001391	1485	428.373	18822-91-8	6426855		HMDB00848	7.40574e+06	3.77802e+06	5176410	10010771	4965770	8489554	8853900	10120452	7.73824e+06	7789667	6293662	5327809	8388918	7440413	6.92975e+06	7.17789e+06	3.90744e+06	4204167	7614130	6285391
1015	succinate	Energy	TCA Cycle	1437	LC/MS Neg	252	603	117.019	110-15-6	1110	C00042	HMDB00254	51583716	47521012	55829976	48982984	54207252	38873016	37653064	39534680	25699568	31806170	50795108	47983280	44236096	39462196	39711984	19742594	11950488	9014078	10058149	21186676
1014	succinylcarnitine	Energy	TCA Cycle	37058	LC/MS Pos Early	100001948	2291	262.129					475360	249283	390821	389832	254058	247319	354798	308984	262399	200140	376836	251467	542677	550447	246456		270672	69567	257605	226737
913	sucrose	Carbohydrate	Disaccharides and Oligosaccharides	1519	LC/MS Polar	935	3092	387.114	57-50-1	5988	C00089	HMDB00258	4327786	4904827	3856769	4828061	3919462	4382256	4765260	4630071	7133080	5032835	4602681	4764386	4090235	4352148	3717768	4661801	4199410	3430071	4.05132e+06	4843117
3628	sulfate*	Xenobiotics	Chemical	46960	LC/MS Neg	100002528	616	96.9601	14808-79-8	1118	C00059	HMDB01448	14495794	18002200	15657064	18387268	15521089	17350720	16866556	18990128	27891212	19670348	16455000	16277601	15730244	15919129	15559030	15203735	15016369	16098690	17847060	17409086
340	taurine	Amino Acid	Methionine, Cysteine, SAM and Taurine Metabolism	2125	LC/MS Pos Early	512	660	126.022	107-35-7	1123	C00245	HMDB00251	531154176	494277056	505634400	496061440	499702144	442494048	516927104	541939520	416100736	474209728	586741056	540599552	572404928	532323840	510999008	153295696	208658624	138017568	127894888	179350896
1995	taurochenodeoxycholate	Lipid	Primary Bile Acid Metabolism	18494	LC/MS Neg	1629	5250	498.289	6009-98-9	387316	C05465	HMDB00951	136026	275494	128714	195382	163295	274734	130912	244835	333109	272558	180532	239211	142444	204691	144546	281779	147676	176533	362770	420752
2823	thiamin (Vitamin B1)	Cofactors and Vitamins	Thiamine Metabolism	5341	LC/MS Pos Early	873	3050	265.112	59-43-8	1130	C00378	HMDB00235	31995948	27865192	26288756	42485524	26079912	30164302	32250318	31909722	41599200	31554446	31004390	29457690	28315184	30351190	22880626	38387944	30772788	22758996	35850704	41428756
2825	thiamin diphosphate	Cofactors and Vitamins	Thiamine Metabolism	35670	LC/MS Neg	522	1195.1	423.03	154-87-0	1132	C00068	HMDB01372	291389	402791	441547	604611	528542	622247	802484	663395	443863	492758	492054	640054	531233	536268	386567	749327	532651	267203	275627	502330
2824	thiamin monophosphate	Cofactors and Vitamins	Thiamine Metabolism	15798	LC/MS Pos Early	523	2378	345.078	532-40-1	3382778	C01081	HMDB02666	96588	76177		225871	73303	449742	359771	463731	421991	391147	239657	102935	182962	237156	237189	538369	314791	382833	312227	204546
2772	threonate	Cofactors and Vitamins	Ascorbate and Aldarate Metabolism	27738	LC/MS Polar	100001022	2384	135.03	70753-61-6	151152	C01620	HMDB00943	2296994		2017386	1.91394e+06	1836629	1362600	1619612	597570	831637	524521	1247341	1024911	1672748	1298828	536058	539541	562038	133191	376381	558198
14	threonine	Amino Acid	Glycine, Serine and Threonine Metabolism	1284	LC/MS Pos Early	564	1514	120.066	72-19-5	6288	C00188	HMDB00167	1544108544	1430058240	1423031168	2045457152	1610072448	2227902464	2428951552	2453080064	2135113344	2233197312	1854882560	1954346496	1636278272	1201496704	1439532544	2368817920	2391748864	1781128064	1553524352	2681707264
2726	thymidine	Nucleotide	Pyrimidine Metabolism, Thymine containing	2183	LC/MS Neg	872	1963.7	241.083	50-89-5	5789	C00214	HMDB00273	773578	274937	1.84506e+06	773950	1367653	111969	153075	99580	58808	84084	333535	211444	269725	462125	605307	85166	158747	235065	294172	90365
2722	thymidine 5'-monophosphate	Nucleotide	Pyrimidine Metabolism, Thymine containing	12023	LC/MS Neg	1248	883	321.049	33430-62-5	9700	C00364	HMDB01227	7107081	8212842	4202929	7744173	5836357	4310771	5534955	4535929	2920605	4041163	9219362	13806502	8565800	11233510	7009732	6389112	4119968	3633613	4280070	5456984
2727	thymine	Nucleotide	Pyrimidine Metabolism, Thymine containing	604	LC/MS Neg	882	1654	125.036	65-71-4	1135	C00178	HMDB00262	631263	441259	555594	522212	536519	166131	149782	166310	143357	153225	423880	420939	385526	388698	298747	135813	59047	50878	120101	152453
3229	thymol sulfate	Xenobiotics	Food Component/Plant	36095	LC/MS Neg	100001757	4410	229.054	89-83-8		C09908	HMDB01878	200104	92253	115889	193921	124793	522385	524684	362976	375582	322626	231431	98559	137329	177097	124919	69614	121169		109245	90437
290	tiglylcarnitine	Amino Acid	Leucine, Isoleucine and Valine Metabolism	35428	LC/MS Pos Early	100001597	2962	244.154	64191-86-2	22833596		HMDB02366	784070	393580	593525	979114	598093	551038	560104	749879	488939	442651	707588	393414	829402	935558	691978	230931	278981	147195	290062	285557
370	trans-4-hydroxyproline	Amino Acid	Urea cycle; Arginine and Proline Metabolism	32306	LC/MS Pos Early	1001	1064	132.066	51-35-4	5810	C01157	HMDB00725	99645288	105108992	95998832	122825416	96506520	147102912	150611408	150332768	133317440	130558824	105277008	117313464	105609120	81613056	98236744	121123936	118331792	94513488	91278672	126420880
1803	tricosanoyl sphingomyelin (d18:1/23:0)*	Lipid	Sphingolipid Metabolism	52436	LC/MS Pos Late	100008955	3330	801.684					3150680	2541676	2540707	3.53553e+06	2650018	2755150	3028310	3749278	2726453	2958454	2731573	3182446	2.97686e+06	2475214	2.85178e+06	3.55279e+06	2341472	1773252	2548578	3270242
2754	trigonelline (N'-methylnicotinate)	Cofactors and Vitamins	Nicotinate and Nicotinamide Metabolism	32401	LC/MS Pos Early	100001092	1388	138.055	535-83-1	5570	C01004	HMDB00875	36689188	32174870	35678240	41240180	36421616	36605148	39867064	43409288	32490692	33774728	38972820	34495972	40490244	30349124	33655524	15361101	15896849	12564281	13137610	19180780
1473	trimethylamine N-oxide	Lipid	Phospholipid Metabolism	40406	LC/MS Pos Early	100003397	2100	76.0757	1184-78-7	1145	C01104	HMDB00925	995441	720502	843510	1019699	1013947	409440	481009	601341	571995	487121	1019092	974131	894551	850686	988744	355923	249965	207339	260696	455878
3732	trizma acetate	Xenobiotics	Chemical	20710	LC/MS Pos Early	100000856	1884	122.081	6850-28-8	6503	C07182		2564007	3017795	2336874	3127667	2598798	2953918	3289796	3223992	4430753	3752064	2618520	3135491	2550393	2817372	2241084	7252397	3324921	2968223	3.79106e+06	3.77205e+06
209	tryptophan	Amino Acid	Tryptophan Metabolism	54	LC/MS Pos Early	565	2986	205.097	73-22-3	6305	C00078	HMDB00929	495035104	509764096	430957920	720743104	498464416	810698176	949682944	821939520	864354112	878512704	538687104	623171648	513612096	438551424	436609024	1104518144	973396608	675039296	765295232	1206972160
243	tryptophan betaine	Amino Acid	Tryptophan Metabolism	37097	LC/MS Pos Early	100001743	2673	247.144	20671-76-5	442106	C09213	HMDB61115	1480705	1444990	1207936	1672586	1.22478e+06					1272203	1807467	1867333	1974429	1639316	1664579
730	tryptophylglycine	Peptide	Dipeptide	43028	LC/MS Pos Early	100003609	2930	262.119	7360-09-0	263471			132929	91645	47296	119954	57832	86875	115288	106492	65733	112995	107489	142075	80455	84063	64245	88522	75152			73755
119	tyrosine	Amino Acid	Phenylalanine and Tyrosine Metabolism	1299	LC/MS Pos Early	815	2430	182.081	60-18-4	6057	C00082	HMDB00158	819537216	806738176	736185856	1054648512	813927488	1197270272	1340068992	1322657792	1328259072	1320772992	900103232	936705216	856925952	726482688	770599360	1520604032	1470072320	1180015232	1243053696	1634616192
745	tyrosylglycine	Peptide	Dipeptide	41375	LC/MS Pos Early	100003598	2439	239.103	673-05-5	259323				201107		539797				306161	269878	322310	400476			318068	225392	135648	344357	189109	229696	159020
959	UDP-galactose	Carbohydrate	Nucleotide Sugar	15860	LC/MS Polar	100000298	4000	565.048	2956-16-3;91183-98-1;137868-52-1	18068	C00052	HMDB00302	5024615	4629154	4180325	5456293	5095669	6275945	7009420	6.91888e+06	6.64618e+06	5907707	4943292	4567753	4779531	4515925	4270903	8674169	7285530	5817683	6059625	8178284
955	UDP-glucose	Carbohydrate	Nucleotide Sugar	32344	LC/MS Polar	1096	3950	565.048	117756-22-6	8629	C00029	HMDB00286	17264640	13417923	13531523	16824048	16395334	20024460	21918744	20042894	19868300	18861564	16215947	14271535	15452585	14361129	13638130	26593920	22905140	16806392	17329460	26202088
960	UDP-glucuronate	Carbohydrate	Nucleotide Sugar	2763	LC/MS Neg	1097	588	579.027	28053-08-9;63700-19-6	17473	C00167	HMDB00935	38588968	39238416	27756678	35368448	31168886	35190920	44698104	43517592	44127164	35142608	34263920	41329824	32848036	29578308	28488666	41711560	41555040	25898224	31599966	46798068
964	UDP-N-acetylglucosamine	Carbohydrate	Nucleotide Sugar	35162	LC/MS Polar	1249	3708.7	606.074	91183-98-1	445675	C00043	HMDB00290	54851660	63016880	44645368	53365408	49872404	58107196	73549072	66809448	59816664	53162816	62697432	71395488	57684676	49378976	45905132	114379592	82543184	61106124	62784136	83926640
2685	uracil	Nucleotide	Pyrimidine Metabolism, Uracil containing	605	LC/MS Neg	825	1086	111.02	66-22-8	1174	C00106	HMDB00300	26185890	18334648	22329968	23662186	20618160	8151938	7.92404e+06	8635539	4245202	5397771	23408964	16043113	18666874	12342566	16032602	2734893	1367663	1200730	1728928	2395199
2605	urate	Nucleotide	Purine Metabolism, (Hypo)Xanthine/Inosine containing	1604	LC/MS Neg	1134	757.1	167.021	69-93-2;120K5305	1175	C00366	HMDB00289	684851	719046	729849	890534	843190	644038	454753	454709	815814	513681	821386	783642	754269	649764	824385	549100	429974	440036	699686	626822
2684	uridine	Nucleotide	Pyrimidine Metabolism, Uracil containing	606	LC/MS Neg	535	1457.6	243.062	58-96-8	6029	C00299	HMDB00296	193961840	120931968	190882128	175876976	189026432	62463884	58760224	59674760	36006304	47598252	179557184	101605744	146935696	165515216	165238240	29472742	27438892	20248152	34126280	27062900
2678	uridine 5'-diphosphate (UDP)	Nucleotide	Pyrimidine Metabolism, Uracil containing	5345	LC/MS Neg	870	599.5	402.995	21931-53-3	6031	C00015	HMDB00295	10233495	17033344	5073514	10953237	7221327	24798058	29754646	30399808	30946212	24381720	11740518	19807870	14272901	10704110	10335440	32219156	34493536	35513480	36718284	35100312
2679	uridine 5'-monophosphate (UMP)	Nucleotide	Pyrimidine Metabolism, Uracil containing	2856	LC/MS Polar	869	4150	323.029	3387-36-8	6030	C00105	HMDB00288	19340536	31681284	3870715	17843648	6148084	40549424	39149576	35220192	15790132	28310648	26259286	45783136	22095908	29971504	15136818	31210012	16778240	14422412	25414532	29654590
2677	uridine 5'-triphosphate (UTP)	Nucleotide	Pyrimidine Metabolism, Uracil containing	33448	LC/MS Neg	871	572	482.961	19817-92-6	6133	C00075	HMDB00285	2984865	7709790	5954446	5652872	7068065	12412044	15870812	15633216	30232292	16354081	6392929	8.37794e+06	9086329	5601726	6.96451e+06	21634836	40560600	38991044	33541416	28024332
296	valine	Amino Acid	Leucine, Isoleucine and Valine Metabolism	1649	LC/MS Pos Early	566	2479	118.086	72-18-4	6287	C00183	HMDB00883	1055361728	1042266432	930959488	1370474624	1065785344	1671702656	1895960832	1743107712	1701780864	1837624576	1158799872	1237131776	1062258624	1004387776	962847872	2083606272	1985718400	1542101888	1618113920	2250396416
759	valylglutamine	Peptide	Dipeptide	42079	LC/MS Pos Early	100003640	2295	246.145	42854-54-6	5253209			569671	502704	429304	685795	382994	426054	675292	674979	540691	523742	538031	596771	627797	667633	433480	1.02491e+06	647257	469817	555866	804857
760	valylglycine	Peptide	Dipeptide	40475	LC/MS Pos Early	100003641	2444	175.108	686-43-1	136487			5989870	5074034	4993251	7574711	4413121	5133529	6017169	6480558	5840204	5389141	6224961	5775401	6467022	6811216	5059709	5788072	4020235	3579580	4287218	5752353
763	valylleucine	Peptide	Dipeptide	39994	LC/MS Pos Early	100003210	3138	231.17	22906-55-4	352039			389229	432275	347549	658916	302059	446198	636263	485129	503395	479976	541461	539063	541022	466126	306186	847463	423201	271670	356592	638783
2598	xanthine	Nucleotide	Purine Metabolism, (Hypo)Xanthine/Inosine containing	3147	LC/MS Polar	1004	2023	151.026	69-89-6	1188	C00385	HMDB00292	72178384	59291732	62882728	69551432	69635688	25585378	26794576	31120624	25967240	23936922	70835568	55302988	60320344	61637008	53886968	12892591	12312988	7268688	10835638	14196741
2600	xanthosine	Nucleotide	Purine Metabolism, (Hypo)Xanthine/Inosine containing	15136	LC/MS Neg	100000299	1075.3	283.068	146-80-5	64959	C01762	HMDB00299	1.0017e+06	863937	1518669	1703341	1670620	290590	257220	274441	192090	221053	1153610	826867	1110668	1242340	1156873	179742	165256	158611	186521	79640
